# Supplementary material for: RNA‐Seq of Cultured Peripheral Blood Lymphocytes Improves Identification of Cryptic Splicing Defects in Rare Disease Diagnostics
Source: Hum Mutat. 2026 Jan 8;2026:9635551. doi: 10.1155/humu/9635551 (PMC12781863; doi:10.1155/humu/9635551)
Supplement: Supplementary file 4 — Supporting Information 4 Table S1: All subjects and samples in the study. Table S2: Overview of all families. Table S3: Quality metrics for samples in the study. Table S4: List of genes available for transcriptome sequencing (TPM > 1) and analysis across nine systems for PBMCs and PHACs. Table S5: Primers used for RT‐PCR and Sanger sequencing. Table S6: List of TID events for Families 20 and 47. [file HUMU-2026-9635551-s001.xlsx]

## Sheet: Table S1
Supplementary Table 1. All subjects and samples in the study.
Family_id	Family Member	Sample_id	Affected_status	Age (year)	Blood collection	Sample Type 1 : PBMCs; 2 : PHACs; 3 : PHACs_CHX; 4 : PHACs_MMC
1	Husband	R0008	Non-affected	43	On-site	1,2,3
	Little Son	R0057	Ambiguous Fanconi Anemia Symptoms	12		1,2,3,4
	Wife	R0001	Non-affected	42		1
2	Wife Mother	R0012	Proband	53	Mailed	2,4
	Wife	R0013	Affected	27		2,4
	Wife Brother	R0014	Affected	25		2,4
	Wife Sister	R0015	Affected	29		2,4
3	Son	R0016	Proband	8	On-site	2,3,4
	Non-Affective Relative	R0017	Non-affected	8		2,3,4
4	Son	R0020	Proband	12	On-site	2,3,4
	Wife	R0021	Non-affected	40		2,3,4
	Husband	R0022	Non-affected	34		2,4
5	Wife	R0023	Non-affected	38	Mailed	2,3
	Husband	R0024	Non-affected	39		2,3
6	Son	R0025	Proband	12	Mailed	2,3
	Husband	R0026	Non-affected	37	On-site	2,3
	Wife	R0027	Non-affected	37	Mailed	2,3
7	Wife	R0028	Non-affected	32	Mailed	2,3
	Husband	R0029	Non-affected	33		2,3
8	Husband	R0030	Non-affected	35	On-site	1,2,3
	Wife	R0031	Non-affected	35		1,2,3
	Daughter	R0032	Proband	5		1,2,3
9	Husband	R0034	Non-affected	30	On-site	2,3
10	Husband	R0035	Non-affected	31	On-site	2,3
	Wife	R0036	Non-affected	28		2,3
11	Wife	R0037	Non-affected	26	On-site	1,2
	Husband	R0038	Non-affected	26		2
12	Husband	R0040	Proband	45	On-site	2,3
13	Wife	R0042	Non-affected	29	On-site	1,2
	Husband	R0043	Non-affected	32		1,2
14	Wife	R0045	Non-affected	37	On-site	1,2,3
	Husband	R0046	Non-affected	36		1,2,3
15	Wife	R0048	Non-affected	30	Mailed	2,3
	Husband	R0049	Non-affected	32		2,3
	Son	R0050	Proband	2		2,3
16	Wife	R0051	Non-affected	32	On-site	1,2,3
	Husband	R0052	Non-affected	38		1,2,3
17	Daughter	R0054	Proband	7	On-site	2,3
18	Husband Father	R0055	Non-affected	60	On-site	2
19	Husband	R0056	Proband	27	Mailed	2
	Husband's Sister	R0058	Affected	29		2
	Husband's Father	R0059	Non-affected	53		2
	Husband's Mother	R0060	Non-affected	51		2
20	Wife	R0062	Proband	35	On-site	2,3
	Wife Sister	R0070	Affected	37		2,3
	Wife Sister	R0071	Affected	37		2
21	Wife	R0063	Non-affected	32	On-site	2
	Son	R0064	Proband	11		2
	Husband	R0065	Non-affected	37		2
22	Wife	R0066	Non-affected	27	On-site	2
	Husband	R0067	Non-affected	25		2
	Son	R0068	Proband	2		2
23	Wife	R0069	Proband	26	On-site	2
24	Son	R0072	Proband	7	On-site	2
25	Son	R0073	Proband	9	On-site	2
26	Wife	R0074	Non-affected	26	On-site	2
	Husband	R0075	Non-affected	28	On-site	2
	Son	R0076	Proband	4	On-site	2
27	Son	R0077	Proband	10	On-site	2
	Husband	R0078	Non-affected	37	On-site	2
	Wife	R0079	Non-affected	34	On-site	2
28	Husband	R0080	Proband	34	On-site	2
29	Husband	R0081	Non-affected	42	Mailed	2
	Son	R0082	Proband	9	Mailed	2
	Wife	R0083	Non-affected	34	Mailed	2
30	Husband	R0084	Proband	30	On-site	2
31	Husband's Sister	R0085	Proband	32	Mailed	2
	Husband's Mother	R0086	Affected	63	Mailed	2
	Husband's Brother	R0087	Affected	28	Mailed	2
	Husband's Uncle	R0088	Affected	53	Mailed	2
	Husband	R0089	Affected	35	Mailed	2
32	Daughter	R0091	Proband	5	Mailed	2
	Husband	R0092	Non-affected	36	Mailed	2
	Wife	R0093	Non-affected	36	Mailed	2
33	Husband	R0090	Proband	31	On-site	2
	Husband's Mother	R0094	Non-affected	54	Mailed	2
34	Husband	R0095	Proband	30	On-site	2
35	Wife	R0099	Non-affected	31	On-site	2
	Husband	R0100	Non-affected	34	On-site	2
36	Husband	R0101	Proband	37	On-site	2
37	Wife	R0102	Proband	34	On-site	2
38	Wife	R0103	Non-affected	37	On-site	2
	Son	R0104	Proband	10	On-site	2
39	Husband	R0105	Proband	32	On-site	2
40	Wife	R0039	Proband	30	On-site	1,3
41	Wife	R0041	Proband	44	On-site	1
42	Son	R0106	Proband	12	Mailed	2
43	Daughter	R0107	Proband	2	Mailed	2
	Wife	R0108	Non-affected	34	Mailed	2
	Husband	R0109	Non-affected	35	Mailed	2
44	Son	R0110	Proband	6	Mailed	2
	Wife	R0111	Non-affected	27	Mailed	2
	Husband	R0112	Non-affected	28	Mailed	2
	Son	R0113	Affected	4	Mailed	2
45	Wife	R0114	Non-affected	28	Mailed	2
	Husband	R0115	Non-affected	31	Mailed	2
	Son	R0116	Proband	7	Mailed	2
46	Husband	R0117	Affected	35	Mailed	2
	Wife	R0118	Non-affected	36	Mailed	2
	Son	R0119	Proband	6	Mailed	2
47	Son	R0120	Proband	6	Mailed	2
	Wife	R0121	Non-affected	38	Mailed	2
	Husband	R0122	Non-affected	39	Mailed	2
48	Wife	R0123	Non-affected	30	Mailed	2
	Husband	R0124	Non-affected	37	Mailed	2
	Son	R0125	Proband	13	Mailed	2
	Son	R0126	Affected	11	Mailed	2
49	Wife	R0127	Non-affected	35	Mailed	2
	Husband	R0128	Non-affected	33	Mailed	2
50	Wife	R0129	Non-affected	34	Mailed	2
	Husband	R0130	Non-affected	37	Mailed	2
51	Wife	R0131	Non-affected	38	Mailed	2
	Husband	R0132	Non-affected	42	Mailed	2
	Wife's Brother	R0133	Proband	36	Mailed	2
	Son	R0134	Affected	5	Mailed	2
	Wife's Mother	R0135	Non-affected	60	Mailed	2
52	Husband	R0136	Non-affected	47	Mailed	2
	Husband's Mother	R0137	Non-affected	72	Mailed	2
53	Son	R0138	Proband	11	Mailed	2
	Husband	R0139	Non-affected	37	Mailed	2
	Wife	R0140	Non-affected	37	Mailed	2
54	Son	R0141	Proband	3	Mailed	2
55	Daughter	R0142	Proband	5	Mailed	2
	Wife	R0143	Non-affected	29	On-site	2
Control-1	Male	R0009	Healthy	33	On-site	2,4
Control-2	Male	R0010	Healthy	32	On-site	2,4
Control-3	Female	R0011	Healthy	39	On-site	2,4
Control-4	Female	R0002	Healthy	60	On-site	1
Control-5	Male	R0003	Healthy	21	On-site	1
Control-6	Female	R0004	Healthy	49	On-site	1
Control-7	Male	R0005	Healthy	17	On-site	1
Control-8	Female	R0006	Healthy	63	On-site	1
Control-9	Male	R0007	Healthy	13	On-site	1
Control-10	Male	R0018	Healthy	10	On-site	2,3
Control-11	Male	R0019	Healthy	7	On-site	2

## Sheet: Table S2
Supplementary Table 2. Overview of all families
Family No.	Group	Proband sample	Phenotype or unfavorable reproductive history	Disease_category	Previous genetic testing	Human-phenotype-ontology (HPO) genes		Results of RNA-seq				Fertility option
						HPO	Detectable in RNA seq (%)	Aberrent event	Effect on mRNA	gDNA confirmation	genetic outcome
1	Suspected-Gene/Variant-negative	Yes	Fanconi anemia (twins children)	HEM	WES	Fanconi anemia genes	22/23（96%）	Splicing outlier ,Pharmacological induction	FANCA(NM_000135.4): r.2981_2982ins2982-197_2982-281	FANCA: c.2982-192A>G	solved	PGT-M
2	Unsolved/No-candidate	Yes	Thyroid cancer family history (wife)	CA	WES	HP:0002890	39/57(68%)	Negative	-	-	unsolved	Natural conception
3	Unsolved/No-candidate	Yes	ID (son)	NEU	WES	HP:0001249	1458/2054(71%)	Negative	-	-	unsolved	PGT-A
4	Unsolved/No-candidate	Yes	Gave birth to a child with microcephaly, intellectual disability and spastic paraplegia	NEU	WES	HP:0000252,HP:0001249,HP:0001258	2010/2872 (70%)	Negative	-	-	unsolved	Natural conception
5	Unsolved/No-candidate	No	Cerebellar ataxia, ID, language and motor disability (two sons)	NEU	WES	HP:0001251,HP:0001249	1514/1992(76%)	Negative	-	-	unsolved	Natural conception
6	Unsolved/No-candidate	Yes	Global developmental delay and motor ataxia (son)	NEU	WES	HP:0001263,HP:0002070	1498/1872 (80%)	Negative	-	-	unsolved	Pending
7	Unsolved/No-candidate	No	Low weight, poor response, neonatal hypotonia,and dyspnea (twins children)	OTH	WES	HP:0002643,HP:0008935	387/570 (68%)	Negative	-	-	unsolved	Pending
8	Unsolved/No-candidate	Yes	Contracture of the hip joint, knee joint and ankle joint (son)	MS	WES	HP:0002828	52/71 (73%)	Negative	-	-	unsolved	Pending
9	Unsolved/No-candidate	No	Hypertrophic cardiomyopathy (son)	MS	WES	HP:0001639	1551/2068(75%)	Negative	-	-	unsolved	PGT-A+other pathogenic variants PGT-M
10	Unsolved/No-candidate	No	Three pregnancies of lateral ventricle dilatation, hydrocephalus and cerebral hypoplasia	NEU	WES	HP:0006956,HP:0000238,HP:0007364	1305/1718(76%)	Negative	-	-	unsolved	Pending
11	VUS	No	Congenital heart disease (son)	OTH	WES	HP:0002202	56/85 (66%)	Splicing outlier	C1QBP (NM_001212.4): Exon 4 skipping	C1QBP: c.576+2T>A	solved	PGT-A+PGT-M
12	Suspected-Gene/Variant-negative	Yes	Colorectal cancer famil history (husband)	CA	WES	HP:0006716	29/33 (87%)	Negative	-	-	unsolved	PGT-A
13	Unsolved/No-candidate	No	Two adverse pregnancies with severe hydrocephalus and brain white matter abnormalities	NEU	WES	HP:0000238,HP:0007052	192/2711(71%)	Negative	-	-	unsolved	PGT-A+other pathogenic variants PGT-M
14	Unsolved/No-candidate	No	Multiple histories of adverse pregnancy; Chromosome 21 abnormality (first; second); Brain nodules and heart nodules (third)	CA	WES	HP:0033334	4/7(57%)	Negative	-	-	unsolved	PGT-A
15	Suspected-Gene/Variant-negative	Yes	Krabbe disease (son)	NEU	WES	Krabbe disease gene	1/1 (100%)	Splicing outlier, Pharmacological induction	GALC (NM_000153.3): r.1489_1490ins1490-453_1490-489	GALC: c.1490-452A>G	solved	PGT-A+PGT-M
16	Unsolved/No-candidate	No	Adverse pregnancy history of a fetus with hygroma colli	CA	WES	HP:0000476	37/51 (73%)	Negative	-	-	unsolved	PGT-A
17	VUS	Yes	Global developmental delay, ID and appendicular hypotonia (daughter)	MS	WES	HP:0001263,HP:0001249	1895/2596 (73%)	MANE-selected transcriptome realignment	KAT6A(NM_006766.5): r.2416_2436del21	KAT6A: c.2436+5G>C	VUS	PGT-A
18	VUS	No	Hearing impairment (husband)	OTH	WES	HP:0000365	1022/1503 (68%)	Negative	-	SLC26A4 (NM_000441.2): c.1341+2dupT	Degraded to benign	IVF
19	Unsolved/No-candidate	Yes	Congenital bilateral macular atrophy family history (husband)	OPH	WES	HP:0007401	5/12 (41%)	Negative	-	-	unsolved	PGT-SR
20	VUS	Yes	Polycystic kidney and polycystic liver (wife and her sister )	OTH	WES	HP:0000113	46/57 (80%)	TID	PKD2 ( NM_000297.4):Exon9 skipping	PKD2: c.2019G>A	solved	PGT-M
21	Suspected-Gene/Variant-negative	Yes	Cockayne syndrome (son)	OTH	WES	Cockayne syndrome genes	2/2 (100%)	Splicing outlier, expression outlier	ERCC8(NM_000082.4): Exon4 skipping	ERCC8: c.276_399del (Exon 4del)	solved	Artificial Insemination by Donor Semen
22	Unsolved/No-candidate	Yes	Neonatal respiratory distress, neonatal seizure and metabolic acidosis (son)	NEU	WES	HP:0002643,HP:0032807,HP:0001942	216/324 (67%)	Negative	-	-	unsolved	Pending
23	Suspected-Gene/Variant-negative	Yes	Multiple renal cysts in the left kidney (wife)	OTH	WES	HP:0000107	58/76 (76%)	Negative	-	-	unsolved	Pending
24	Unsolved/No-candidate	Yes	Epilepsy and intellectual disability (son)	NEU	WES	HP:0001250,HP:0001249	1913/2695 (71%)	Negative	-	-	unsolved	PGT-SR
25	Unsolved/No-candidate	Yes	Epileptic encephalopathy and ID (son)	NEU	WES	HP:0200134,HP:0001249	1417/2054 (69%)	Negative	-	-	unsolved	PGT-A
26	Unsolved/No-candidate	Yes	Seizure, ID and mitochondrial myopathy (son)	NEU	WES	HP:0200134,HP:0001249,HP:0003737	1425/2065 (69%)	Negative	-	-	unsolved	Pending
27	Unsolved/No-candidate	Yes	ID, spasticity, language impairment and seizure (son)	NEU	WES	HP:0001250,HP:0001249,HP:0001257,HP:0002463	1905/2887 (66%)	Negative	-	-	unsolved	Natural conception
28	Unsolved/No-candidate	Yes	Sinus bradycardia (husband)	OTH	WES	HP:0001688	10/30 (33%)	Negative	-	-	unsolved	PGT-SR
29	Unsolved/No-candidate	Yes	Sensorineural hearing impairment (wife, son)	OTH	WES	HP:0000407	601/954 (63%)	Negative	-	-	unsolved	Pending
30	Unsolved/No-candidate	Yes	Bilateral cleft lip (husband); An affected fetal conception history	OTH	WES	HP:0002744	24/27 (89%)	Negative	-	-	unsolved	Artificial Insemination by Donor Semen
31	Suspected-Gene/Variant-negative	Yes	Polycystic kidney family history (husband)	OTH	WES	HP:0000113	26/57 (80%)	Negative	-	-	unsolved	Pending
32	Unsolved/No-candidate	Yes	Sensorineural hearing impairment (daughter)	OTH	WES	HP:0000407	601/954 (63%)	Negative	-	-	unsolved	Pending
33	Unsolved/No-candidate	Yes	Hypertriglyceridemia (husband)	OTH	WES	HP:0002155	94/127 (74%)	Negative	-	-	unsolved	Pending
34	Suspected-Gene/Variant-negative	Yes	Vitamin-dependent rickets (husband)	MS	WES	HP:0004912	14/21 (67%)	Negative	-	-	unsolved	Pending
35	Unsolved/No-candidate	No	Neonatal hypoglycemia with acute liver failure (son)	OTH	WES	HP:0001399	1535/2162 (71%)	Negative	-	-	unsolved	PGT-A
36	Unsolved/No-candidate	Yes	Proteinuria and renal insufficiency (husband)	OTH	WES	HP:0000093,HP:0000083	2412/513 (96%)	Negative	-	-	unsolved	Pending
37	Unsolved/No-candidate	Yes	Diabetes mellitus (wife)	OTH	WES	HP:0000819	310/485 (64%)	Negative	-	-	unsolved	PGT-SR+other pathogenic variants PGT-M
38	Unsolved/No-candidate	Yes	Seizure (son)	NEU	WES	HP:0001250	1486/2008 (74%)	Negative	-	-	unsolved	Natural conception
39	Unsolved/No-candidate	Yes	Hearing loss (husband)	OTH	WES	HP:0000364	1059/1604 (66%)	Negative	-	-	unsolved	Pending
40	VUS	Yes	Recurrent implantation failure	OTH	WES	HP:0033334	4/7(57%)	Negative	-	DCAF13 (NM_015420.7): c.379-7T>A)	Degraded to likely benign	Pending
41	Suspected-Gene/Variant-negative	Yes	Breast cancer family history (wife)	CA	WES	HP:0003002	60/73 (82%)	Negative	-	-	unsolved	Natural conception
42	Unsolved/No-candidate	Yes	leukodystrophy (son)	NEU	WES	HP:0002415	90/102(88%)	Negative	-	-	unsolved	Pending
43	Unsolved/No-candidate	Yes	Congenital bone marrow failure (daughter)	HEM	WGS	HP:0002863	103/113(91%)	Negative	-	-	unsolved	IVF-ICSI
44	Unsolved/No-candidate	Yes	Seizures and developmental delay (sons)	NEU	WES	HP:0001250,HP:0001263	1904/2556（74%）	Negative	-	-	unsolved	Pending
45	Suspected-Gene/Variant-negative	Yes	de Lange's syndrome (son)	OTH	WES	de Lange's syndrome	15/16(93%)	Negative	-	-	unsolved	Pending
46	Unsolved/No-candidate	Yes	Developmental delay and ID (son)	NEU	WES	HP0001249	1476/2070(71%)	Splicing outlier, expression outlier	NAA15 (NM_057175.5): r.1014_1015ins[r.1014+1102_1014+1199]	NAA15: c.1014+1074_1014+1099del	solved	PGT-M
47	VUS	Yes	Ceroid lipofuscinosis (son)	NEU	WES	Ceroid lipofuscinosis	11/11(100%)	TID	CLN6 （NM_017882.3） Exon 3 skipping	CLN6: c.297+3A>G	solved	PGT-M
48	Suspected-Gene/Variant-negative	Yes	Mental retardation (sons)	NEU	WES	HP:0001249	1476/2070(71%)	Splicing outlier	HGSNAT (NM_152419.3): Exon 3-4 skipping	HGSNAT: c.372_493del (Exon 4del)	solved	PGT-M
49	Unsolved/No-candidate	No	Mental retardation and agenesis of corpus callosum (son)	OTH	WGS	HP:0004370,HP:0006989	429/606（70%）	Negative	-	-	unsolved	Artificial Insemination by Donor Semen
50	Unsolved/No-candidate	No	Nabnormal child-bearing history of four babies who were suspected with methylmalonic acidemia	META	WES	HP:0001939	1900/2686(70%)	Negative	-	-	unsolved	PGT-SR+other pathogenic variants PGT-M
51	Unsolved/No-candidate	Yes	Autism spectrum (2 sons); Hypophrenia (wife's brother)	NEU	WGS	HP:0000717	170/263(65%)	Negative	-	-	unsolved	Pending
52	Unsolved/No-candidate	Yes	Generalised dystonia ( husband)	MS	WES	HP:0007325	27/33 (81%)	Negative	-	-	unsolved	Pending
53	Unsolved/No-candidate	Yes	Febrile seizure, developmental delay and intellectual disability (son)	NEU	WES	HP:0032894	91/145 (63%)	Negative	-	-	unsolved	Pending
54	Unsolved/No-candidate	Yes	Seizures and ID (son)	NEU	WGS	HP:0001250	1519/2022 (75%)	Splicing outlier	GLUL(NM_001033044.4):r.-13_13del26	GLUL: c.-13-2A>G	solved	Natural conception and prenatal disgnosis
55	VUS	Yes	GDD; ID (daughter)	NEU	WES	HP:0001263HP:0001249	2413/2568 (94%)	MANE-selected transcriptome realignment	GATAD2B(NM_020699.4):r.287_335del49	GATAD2B:c.288C>T(p.Gly96=)	solved	PGT-M
GDD:Global developmental delay ;ID: Intellectual disability; HEM: Hemopathy; CA: Hereditary cancer sydrome；NEU: Neuropathy；OTH: other omim；MS：Musculoskeletal; OPH: Ophtalmopathy; META:Metabolic disorders；PGT-M: preimplantation genetic testing for monogenic disorders；PGT-A: preimplantation genetic testing for aneuploidy

## Sheet: Table S3
Supplementary Table 3. Quality metric for samples in the study
Sample_id	RIN/RQN	28S/18S	RawReads	RawBases	RawQ20(%)	RawQ30(%)	RawGC(%)	CleanReads	CleanBases	CleanQ20(%)	CleanQ30(%)	CleanGC(%)	Cleanper(%)	filt_rRNAetc_per(%)	final_reads	Total_Reads	Uniq_mapped_reads	Uniq_mapped_ratio(%)	Multi_mapped_reads	Multi_mapped_ratio(%)	Total_mapped_ratio(%)
R0001-PBMCs	9.3	1.8	80205260	12030789000	97.88	93.07	47.92	80194546	12018701342	97.94	93.15	47.91	99.9	2.62	78097706	39048853	37539359	96.13	827681	2.12	98.25
R0057-PBMCs	9.2	2.5	80209312	12031396800	98.37	94.37	45.61	80195488	12022434961	98.41	94.42	45.62	99.93	1.47	79017146	39508573	38296985	96.93	821624	2.08	99.01
R0030-PBMCs	9.7	2.4	77897986	11684697900	96.8	90.77	48.04	77882370	11670653991	96.87	90.84	48.04	99.88	2.71	75769596	37884798	36269999	95.74	801721	2.12	97.85
R0031-PBMCs	9.6	2.4	80263736	12039560400	96.91	90.73	48.24	80245378	12025656324	96.96	90.79	48.24	99.88	2.68	78098528	39049264	37407149	95.79	850304	2.18	97.97
R0032-PBMCs	9.9	2.6	80020988	12003148200	97	91.33	47.85	80004724	11989260002	97.06	91.4	47.85	99.88	2.32	78150096	39075048	37329971	95.53	878210	2.25	97.78
R0037-PBMCs	5.6	0.6	80240422	12036063300	98.65	94.93	58.17	80230170	12027415870	98.67	94.96	58.17	99.93	4.27	76802554	38401277	23562326	61.36	14355258	37.38	98.74
R0042-PBMCs	9.8	2.9	80257278	12038591700	98.6	94.51	47.89	80244548	12030323750	98.62	94.53	47.88	99.93	1.4	79120910	39560455	38181805	96.52	768794	1.94	98.46
R0043-PBMCs	9.9	2.8	80193508	12029026200	98.7	94.87	47.98	80179858	12020616535	98.71	94.89	47.97	99.93	2.1	78497810	39248905	37754174	96.19	822182	2.09	98.29
R0045-PBMCs	10	4.2	75989636	11398445400	97.56	92.71	49.29	75977634	11387921326	97.62	92.77	49.28	99.91	1.87	74560882	37280441	35516420	95.27	1161930	3.12	98.38
R0046-PBMCs	10	3.2	80119558	12017933700	97.45	92.36	48.52	80105970	12006850017	97.51	92.42	48.51	99.91	1.27	79088962	39544481	38022430	96.15	859339	2.17	98.32
R0051-PBMCs	6.7	1.9	80109316	12016397400	98.71	96.5	49.54	80098278	12006414094	98.75	96.55	49.54	99.92	3.64	77182412	38591206	36440966	94.43	1728584	4.48	98.91
R0052-PBMCs	9.8	2.6	80171248	12025687200	98.42	95.66	45.89	80158172	12016741038	98.46	95.69	45.89	99.93	3.57	77298582	38649291	37288203	96.48	841292	2.18	98.66
R0039-PBMCs	7.2	0.8	80067640	12010146000	98.69	95.09	54.62	80056972	12001335704	98.72	95.12	54.62	99.93	3.65	77138012	38569006	29509610	76.51	8491330	22.02	98.53
R0041-PBMCs	9.6	2.8	80282644	12042396600	98.45	93.77	47.08	80268656	12033096131	98.47	93.79	47.08	99.92	2.39	78347482	39173741	37657296	96.13	745753	1.9	98.03
R0003-PBMCs	7.2	1.2	61178778	9176816700	98.03	93.63	47.97	61172134	9167433065	98.1	93.72	47.97	99.9	3.9	58786900	29393450	28262044	96.15	669884	2.28	98.43
R0004-PBMCs	8.7	1.3	80369858	12055478700	97.9	93.22	47.75	80359536	12043305214	97.97	93.29	47.75	99.9	4.32	76884804	38442402	36876314	95.93	898638	2.34	98.26
R0005-PBMCs	9.5	2	78153656	11723048400	98.03	93.66	48.37	78144316	11711316220	98.1	93.74	48.37	99.9	2.08	76517526	38258763	36836738	96.28	831216	2.17	98.46
R0006-PBMCs	9.9	2.9	78909816	11836472400	97.89	93.21	47.59	78898332	11823695258	97.96	93.29	47.59	99.89	1.5	77714622	38857311	37387013	96.22	831326	2.14	98.36
R0007-PBMCs	8.9	1.3	80272168	12040825200	97.92	93.31	48.41	80262554	12028419706	97.99	93.39	48.41	99.9	3.1	77771952	38885976	37505662	96.45	913155	2.35	98.8
R0008-PHACs	10	2.7	80405158	12060773700	97.53	93.38	49.72	80383326	12043766305	97.61	93.47	49.7	99.86	2.51	78365672	39182836	37811023	96.5	912469	2.33	98.83
R0057-PHACs	9.8	2.8	80139948	12020992200	98.64	95.17	46.48	80130696	12014377758	98.69	95.22	46.49	99.94	2.12	78435200	39217600	38115969	97.19	758091	1.93	99.12
R0012-PHACs	10	3	80567214	12085082100	96.66	91.16	48.47	80558152	12067032548	96.8	91.32	48.45	99.85	1.01	79746650	39873325	38510211	96.58	825392	2.07	98.65
R0013-PHACs	10	3	80562668	12084400200	96.64	91.08	48.67	80553798	12067604674	96.78	91.23	48.65	99.86	1.11	79661926	39830963	38479923	96.61	843061	2.12	98.72
R0014-PHACs	10	3.3	80443254	12066488100	96.58	90.93	48.09	80434612	12049208355	96.72	91.08	48.08	99.86	0.95	79669436	39834718	38456523	96.54	844044	2.12	98.66
R0015-PHACs	10	3	80497604	12074640600	96.67	91.18	48.44	80488952	12057520373	96.81	91.33	48.43	99.86	1.08	79621524	39810762	38486144	96.67	810161	2.04	98.71
R0016-PHACs	9.8	2.1	80232540	12034881000	97.12	91.67	48.15	80218586	12023298966	97.18	91.73	48.14	99.9	1.7	78852738	39426369	38019618	96.43	844618	2.14	98.57
R0017-PHACs	9.7	2	80264800	12039720000	97.12	91.67	48.07	80250694	12028284951	97.18	91.73	48.06	99.91	1.7	78884952	39442476	38093296	96.58	800361	2.03	98.61
R0018-PHACs	9.8	1.9	80195588	12029338200	96.97	91.24	48.16	80181838	12017262069	97.04	91.31	48.15	99.9	1.3	79137924	39568962	38277617	96.74	764202	1.93	98.67
R0019-PHACs	9.6	2.1	80192908	12028936200	97.14	91.74	48.39	80179538	12017625204	97.2	91.81	48.38	99.91	1.06	79330920	39665460	38314198	96.59	781093	1.97	98.56
R0020-PHACs	10	3.1	80051160	12007674000	97.05	90.92	48.88	80038116	11994092058	97.1	90.99	48.87	99.89	1.06	79187630	39593815	38226586	96.55	703145	1.78	98.32
R0021-PHACs	10	2.5	80220472	12033070800	96.99	90.77	48.41	80209326	12020049354	97.05	90.84	48.4	99.89	1.16	79282842	39641421	38216843	96.41	697591	1.76	98.17
R0022-PHACs	10	2.3	80091718	12013757700	97.23	91.56	48.24	80078828	12000505295	97.29	91.62	48.24	99.89	1.09	79204828	39602414	38128204	96.28	701310	1.77	98.05
R0023-PHACs	10	2.5	80195622	12029343300	97.31	92.26	44.29	80182518	12015818986	97.38	92.33	44.29	99.89	2.39	78264804	39132402	37664375	96.25	1018601	2.6	98.85
R0024-PHACs	9.6	2.2	80258986	12038847900	96.78	90.83	48.62	80243964	12024435292	96.84	90.9	48.61	99.88	0.84	79572560	39786280	38493102	96.75	788782	1.98	98.73
R0025-PHACs	10	2.6	80289886	12043482900	96.81	90.77	48.1	80276702	12029562139	96.87	90.85	48.1	99.88	0.96	79505056	39752528	38260660	96.25	778056	1.96	98.2
R0026-PHACs	9.3	3	80303620	12045543000	97	91.31	48.36	80291622	12032832824	97.07	91.38	48.36	99.89	1.14	79374328	39687164	38173169	96.19	768211	1.94	98.12
R0027-PHACs	9.6	2.6	80182418	12027362700	96.88	90.95	48.26	80168640	12013475599	96.94	91.02	48.25	99.88	0.89	79451420	39725710	38216799	96.2	736367	1.85	98.06
R0028-PHACs	10	3	80045970	12006895500	97.06	91.52	48.26	80033438	11993679476	97.13	91.59	48.26	99.89	1.02	79219002	39609501	38107994	96.21	734890	1.86	98.06
R0029-PHACs	10	2.9	80029836	12004475400	96.74	90.59	48.22	80016654	11990574870	96.81	90.66	48.21	99.88	1.02	79201044	39600522	38033695	96.04	755150	1.91	97.95
R0030-PHACs	8.7	2.6	80005806	12000870900	96.77	90.67	48.17	79991278	11986492394	96.83	90.74	48.17	99.88	1.03	79167602	39583801	38070986	96.18	767514	1.94	98.12
R0031-PHACs	10	1.9	80153768	12023065200	96.92	91.1	48.41	80139546	12009003658	96.98	91.17	48.41	99.88	0.98	79355378	39677689	38166005	96.19	741245	1.87	98.06
R0032-PHACs	9.9	2.5	65040662	9756099300	96.73	90.57	48.06	65029282	9744354519	96.8	90.64	48.06	99.88	1.57	64009288	32004644	30710740	95.96	656787	2.05	98.01
R0034-PHACs	10	3.1	80004328	12000649200	97.47	91.94	48.38	79991856	11987203389	97.52	92	48.38	99.89	0.74	79401988	39700994	38267653	96.39	676798	1.7	98.09
R0035-PHACs	9.7	2.7	80059986	12008997900	97.6	92.36	48.29	80047560	11996068095	97.65	92.42	48.28	99.89	0.83	79382824	39691412	38273995	96.43	707651	1.78	98.21
R0036-PHACs	9.6	2.7	80063146	12009471900	97.7	92.68	48.35	80050578	11996809932	97.75	92.74	48.34	99.89	0.95	79289400	39644700	38246469	96.47	718539	1.81	98.29
R0037-PHACs	9.2	1.9	80188702	12028305300	98.51	94.34	49.5	80177502	12019788363	98.53	94.37	49.5	99.93	1.85	78693574	39346787	37955385	96.46	761172	1.93	98.4
R0038-PHACs	9.7	2.2	80119324	12017898600	98.52	94.48	49.87	80108288	12009221815	98.55	94.5	49.87	99.93	1.87	78610174	39305087	37959683	96.58	743719	1.89	98.47
R0040-PHACs	10	3.2	80177524	12026628600	98.53	94.07	48.17	80167136	12019004505	98.55	94.09	48.17	99.94	1.04	79335268	39667634	38433336	96.89	729593	1.84	98.73
R0042-PHACs	9.8	3.8	80006268	12000940200	98.66	94.66	47.95	79994798	11993063566	98.67	94.68	47.94	99.93	1.03	79168484	39584242	38307847	96.78	703854	1.78	98.55
R0043-PHACs	10	3.7	80261670	12039250500	98.69	94.81	48.17	80251650	12031993577	98.71	94.83	48.17	99.94	2.15	78523232	39261616	37870477	96.46	777737	1.98	98.44
R0045-PHACs	9.5	2.4	80048050	12007207500	97.55	92.62	48.57	80037016	11997159050	97.6	92.68	48.57	99.92	1.2	79074438	39537219	38193899	96.6	770452	1.95	98.55
R0046-PHACs	10	3.1	80277218	12041582700	97.45	92.32	48.46	80266746	12031460492	97.5	92.38	48.45	99.92	1.29	79230200	39615100	38181807	96.38	793118	2	98.38
R0048-PHACs	10	3.3	80156120	12023418000	99.03	95.52	48.21	80144850	12015792824	99.05	95.55	48.21	99.94	0.9	79423214	39711607	38536597	97.04	706559	1.78	98.82
R0049-PHACs	10	4.2	80040456	12006068400	98.82	95	48.01	80029336	11997891946	98.86	95.03	48.02	99.93	1.01	79217794	39608897	38410247	96.97	701747	1.77	98.75
R0050-PHACs	10	4.1	67481584	10122237600	98.95	95.53	48.42	67473778	10115785706	98.99	95.57	48.43	99.94	1.33	66574860	33287430	32259259	96.91	630946	1.9	98.81
R0051-PHACs	9.9	3.5	80219740	12032961000	98.57	96.01	46.9	80210432	12025417422	98.61	96.05	46.9	99.94	1.03	79387288	39693644	38673862	97.43	736415	1.86	99.29
R0052-PHACs	9.2	2.7	80268302	12040245300	98.47	95.77	46.73	80257876	12031603300	98.5	95.8	46.72	99.93	0.99	79466028	39733014	38718554	97.45	721582	1.82	99.26
R0054-PHACs	10	2.9	79681758	11952263700	98.4	94.07	47.99	79671024	11944531004	98.42	94.09	47.99	99.94	1.72	78302816	39151408	37888492	96.77	785296	2.01	98.78
R0055-PHACs	10	3.4	80093752	12014062800	98.5	95.83	48.28	80082850	12004948906	98.53	95.87	48.28	99.92	3.99	76890784	38445392	37310960	97.05	911820	2.37	99.42
R0056-PHACs	10	3.3	80041968	12006295200	98.34	94.57	47.66	80032392	11997762138	98.38	94.61	47.65	99.93	0.85	79349174	39674587	38477038	96.98	791232	1.99	98.98
R0058-PHACs	10	3.1	80017702	12002655300	98.46	94.95	47.73	80008818	11994340899	98.5	94.99	47.73	99.93	0.87	79314502	39657251	38452532	96.96	804041	2.03	98.99
R0059-PHACs	8.9	3.2	80295600	12044340000	98.3	94.4	47.76	80285608	12035559263	98.33	94.44	47.76	99.93	1.14	79369572	39684786	38541813	97.12	763579	1.92	99.04
R0060-PHACs	10	3.1	80279344	12041901600	98.38	94.66	47.7	80270790	12033880986	98.41	94.7	47.7	99.93	0.8	79628156	39814078	38644961	97.06	785246	1.97	99.04
R0062-PHACs	9.8	2.2	80164140	12024621000	98.06	93.48	47.57	80154838	12016476120	98.09	93.51	47.57	99.93	1.17	79216060	39608030	38306139	96.71	782259	1.98	98.69
R0070-PHACs	10	2.1	80210710	12031606500	97.92	93.04	47.49	80201658	12023380428	97.96	93.09	47.49	99.93	1.21	79231216	39615608	38300196	96.68	803857	2.03	98.71
R0063-PHACs	10	4.2	71204286	10680642900	97.22	91.84	48.05	71194992	10663099387	97.32	91.97	48.04	99.84	0.91	70549002	35274501	34135232	96.77	664200	1.88	98.65
R0064-PHACs	10	3.5	80145240	12021786000	98.19	93.72	47.58	80135530	12014182176	98.22	93.75	47.57	99.94	0.87	79438960	39719480	38554394	97.07	736385	1.85	98.92
R0065-PHACs	10	3.5	80232430	12034864500	98.11	93.47	47.44	80223552	12027292410	98.14	93.5	47.44	99.94	1.07	79361934	39680967	38412055	96.8	776649	1.96	98.76
R0066-PHACs	10	3.6	80103316	12015497400	98.18	93.7	47.73	80094388	12008264724	98.2	93.73	47.72	99.94	1.54	78860698	39430349	38250009	97.01	775862	1.97	98.97
R0067-PHACs	9.7	3.8	80068490	12010273500	98.19	93.69	47.85	80060628	12003895281	98.21	93.72	47.85	99.95	3.61	77171268	38585634	37313440	96.7	870003	2.25	98.96
R0068-PHACs	9.3	3.1	80113466	12017019900	98.17	93.64	47.79	80105300	12010393915	98.19	93.67	47.79	99.94	3.06	77655892	38827946	37544776	96.7	857576	2.21	98.9
R0069-PHACs	8.1	1.9	80126310	12018946500	98.05	93.45	47.6	80117478	12011225551	98.08	93.48	47.6	99.94	2.07	78461722	39230861	37860797	96.51	840138	2.14	98.65
R0009-PHACs	10	2.9	80442156	12066323400	97.55	93.43	49.66	80421924	12050510849	97.64	93.52	49.65	99.87	1.85	78937606	39468803	38198359	96.78	860266	2.18	98.96
R0010-PHACs	9.1	3.2	80387444	12058116600	97.59	93.52	49.35	80366666	12041703508	97.67	93.61	49.33	99.86	1.86	78869246	39434623	38100298	96.62	910294	2.31	98.92
R0011-PHACs	10	3.5	80227110	12034066500	97.5	93.3	49.42	80206542	12018675230	97.58	93.39	49.4	99.87	1.67	78870442	39435221	38185113	96.83	817133	2.07	98.9
R0016-PHACs-CHX	9.2	2.3	80269630	12040444500	97.24	91.96	48.54	80250912	12026326805	97.29	92.02	48.53	99.88	1.31	79196592	39598296	38181225	96.42	800765	2.02	98.44
R0017-PHACs-CHX	9.7	2	80001668	12000250200	97.19	91.86	47.67	79986056	11987930536	97.26	91.92	47.66	99.9	1.09	79114444	39557222	38214401	96.61	680012	1.72	98.32
R0020-PHACs-CHX	9.6	2.6	80115164	12017274600	97.42	92.13	49.59	80102368	12004284800	97.47	92.2	49.59	99.89	1.09	79230064	39615032	38205502	96.44	663579	1.68	98.12
R0021-PHACs-CHX	10	2.4	80067786	12010167900	97.26	91.6	48.34	80055716	11997577002	97.31	91.66	48.34	99.9	1.14	79139408	39569704	38152220	96.42	699296	1.77	98.19
R0022-PHACs-CHX	7	2	80120588	12018088200	97.18	91.34	48.13	80106358	12004501722	97.23	91.4	48.13	99.89	1.11	79218584	39609292	38216943	96.48	672090	1.7	98.18
R0023-PHACs-CHX	8.2	2.5	80281568	12042235200	96.92	91.08	48.19	80265942	12027976339	96.97	91.14	48.19	99.88	0.78	79636326	39818163	38279588	96.14	802199	2.01	98.15
R0024-PHACs-CHX	8.9	2.7	80499372	12074905800	96.99	90.99	48.29	80481878	12059987089	97.04	91.05	48.29	99.88	0.64	79964030	39982015	38580689	96.5	787215	1.97	98.46
R0025-PHACs-CHX	8.5	2.8	80158346	12023751900	97.05	91.49	47.82	80143388	12010164411	97.11	91.57	47.81	99.89	1.32	79086574	39543287	38163766	96.51	704394	1.78	98.29
R0026-PHACs-CHX	9.3	3	80004822	12000723300	96.88	90.96	48.07	79990518	11986624797	96.94	91.03	48.07	99.88	0.99	79196308	39598154	38041247	96.07	727717	1.84	97.91
R0027-PHACs-CHX	8.1	2.6	80162754	12024413100	96.92	91.15	47.81	80146852	12010230555	96.98	91.22	47.81	99.88	1.07	79290366	39645183	38244171	96.47	711936	1.8	98.26
R0028-PHACs-CHX	8.3	2.8	80205548	12030832200	96.88	90.99	47.78	80190072	12016214910	96.94	91.06	47.78	99.88	1.43	79042900	39521450	38078798	96.35	689032	1.74	98.09
R0029-PHACs-CHX	8.8	3	80187602	12028140300	96.8	90.75	48.15	80170988	12012738279	96.86	90.82	48.14	99.87	1.1	79287962	39643981	38081442	96.06	746453	1.88	97.94
R0030-PHACs-CHX	8.3	2.8	80015128	12002269200	97	91.41	47.89	79999054	11987425646	97.06	91.48	47.88	99.88	1.2	79035446	39517723	38097077	96.41	700618	1.77	98.18
R0031-PHACs-CHX	8.4	3.3	80021742	12003261300	96.97	91.27	47.87	80006742	11989050502	97.03	91.34	47.86	99.88	1.18	79059408	39529704	37995894	96.12	694479	1.76	97.88
R0032-PHACs-CHX	9.2	2.5	79591924	11938788600	96.78	90.68	47.74	79576702	11924182676	96.84	90.75	47.74	99.88	1.28	78555452	39277726	37831642	96.32	669326	1.7	98.02
R0034-PHACs-CHX	9.8	3.1	80258922	12038838300	97.7	92.63	48.69	80244960	12025510239	97.74	92.68	48.68	99.89	0.79	79611570	39805785	38493140	96.7	650546	1.63	98.34
R0035-PHACs-CHX	9.1	3	80064068	12009610200	97.55	92.21	48.43	80049298	11995056649	97.61	92.27	48.42	99.88	1.08	79184490	39592245	38117317	96.27	672357	1.7	97.97
R0036-PHACs-CHX	8.6	2.8	80124430	12018664500	97.7	92.72	48.34	80109574	12004611669	97.75	92.78	48.34	99.88	0.95	79348036	39674018	38223281	96.34	673532	1.7	98.04
R0039-PHACs-CHX	5.7	1	80296456	12044468400	98.63	94.8	48.37	80282344	12034298668	98.65	94.82	48.37	99.92	1.46	79114220	39557110	38257055	96.71	629098	1.59	98.3
R0040-PHACs-CHX	10	3.1	80179298	12026894700	98.55	94.11	48.42	80166168	12017749509	98.57	94.13	48.42	99.92	1.08	79303042	39651521	38392879	96.83	662897	1.67	98.5
R0045-PHACs-CHX	8.9	4.4	80023990	12003598500	97.5	92.53	48.37	80009958	11991485588	97.56	92.59	48.36	99.9	0.78	79385398	39692699	38378055	96.69	661542	1.67	98.35
R0046-PHACs-CHX	10	4.5	80085872	12012880800	97.32	91.94	48.28	80072804	12001632847	97.38	92	48.27	99.91	0.92	79338292	39669146	38433895	96.89	690047	1.74	98.63
R0048-PHACs-CHX	8.6	3	80151508	12022726200	99.04	95.53	47.92	80139782	12014749236	99.06	95.56	47.92	99.93	1.08	79276486	39638243	38443898	96.99	673058	1.7	98.68
R0049-PHACs-CHX	7.8	3.1	80223816	12033572400	99	95.39	47.86	80212478	12025267818	99.03	95.42	47.86	99.93	1.44	79058082	39529041	38294928	96.88	696001	1.76	98.64
R0050-PHACs-CHX	8.3	3.2	76070600	11410590000	98.94	95.52	47.74	76060048	11402733555	98.97	95.56	47.75	99.93	1.22	75135442	37567721	36434220	96.98	636865	1.7	98.68
R0051-PHACs-CHX	7.7	3	80031760	12004764000	98.44	95.68	46.25	80018046	11994609557	98.47	95.72	46.24	99.92	1.18	79071114	39535557	38430982	97.21	714327	1.81	99.01
R0052-PHACs-CHX	8.3	3.2	80169978	12025496700	98.55	95.99	46.55	80157294	12015020727	98.59	96.03	46.55	99.91	0.95	79399318	39699659	38599984	97.23	708140	1.78	99.01
R0054-PHACs-CHX	8.4	1.3	80289152	12043372800	98.47	94.34	46.7	80277974	12035417425	98.49	94.36	46.7	99.93	1.15	79354764	39677382	38425567	96.85	669496	1.69	98.53
R0057-PHACs-CHX	9.8	2.9	80067596	12010139400	98.62	95.11	46.2	80054168	12000880068	98.66	95.15	46.2	99.92	1.66	78728356	39364178	38372525	97.48	667737	1.7	99.18
R0061-PHACs-CHX	9.7	2.4	67144718	10071707700	97.83	91.54	47.59	67136088	10064254641	97.86	91.58	47.58	99.93	0.93	66515030	33257515	32405243	97.44	635874	1.91	99.35
R0062-PHACs-CHX	9.8	2.3	80156044	12023406600	98.05	93.47	47.39	80145066	12014082225	98.08	93.51	47.38	99.92	1.14	79230822	39615411	38398959	96.93	697634	1.76	98.69
R0070-PHACs-CHX	9	2.1	80057760	12008664000	98.14	93.74	47.3	80047200	11999833735	98.17	93.78	47.3	99.93	1.2	79086708	39543354	38228900	96.68	716119	1.81	98.49
R0008-PHACs-MMC	10	3.1	80155798	12023369700	97.5	93.29	49.51	80134120	12006582023	97.59	93.38	49.49	99.86	2.29	78296156	39148078	37844636	96.67	875289	2.24	98.91
R0009-PHACs-MMC	10	3.9	80218660	12032799000	97.62	93.59	49.73	80199994	12017030570	97.7	93.68	49.71	99.87	3.1	77710890	38855445	37459437	96.41	960293	2.47	98.88
R0011-PHACs-MMC	10	3.4	80307860	12046179000	97.55	93.41	49.59	80288518	12030105699	97.63	93.51	49.57	99.87	2.05	78640942	39320471	38017068	96.69	881577	2.24	98.93
R0012-PHACs-MMC	10	3	80337178	12050576700	96.73	91.32	48.58	80328460	12032538453	96.87	91.47	48.57	99.85	1.03	79498072	39749036	38390918	96.58	833942	2.1	98.68
R0013-PHACs-MMC	10	3.2	80679016	12101852400	96.83	91.61	48.73	80670670	12085077855	96.96	91.75	48.72	99.86	1.12	79764478	39882239	38518112	96.58	847493	2.12	98.7
R0014-PHACs-MMC	10	3.3	80634820	12095223000	96.54	90.85	48.44	80626058	12077659290	96.68	91	48.42	99.85	1.02	79803500	39901750	38539978	96.59	830087	2.08	98.67
R0015-PHACs-MMC	10	3.3	80643382	12096507300	96.77	91.44	48.62	80634756	12079238628	96.91	91.59	48.6	99.86	1.04	79793096	39896548	38535625	96.59	822774	2.06	98.65
R0016-PHACs-MMC	9.7	2	80054344	12008151600	97.37	92.36	48.28	80041812	11997537400	97.43	92.42	48.27	99.91	2.26	78233900	39116950	37678259	96.32	846578	2.16	98.49
R0017-PHACs-MMC	9.7	2	80310698	12046604700	97.23	91.96	48.22	80296924	12035573973	97.28	92.03	48.21	99.91	2.35	78411964	39205982	37826877	96.48	817367	2.08	98.57
R0020-PHACs-MMC	9.6	2.6	80012312	12001846800	97.28	91.59	48.2	80000330	11989259698	97.33	91.65	48.19	99.9	1.39	78888570	39444285	37962510	96.24	727130	1.84	98.09
R0021-PHACs-MMC	10	2.8	80183026	12027453900	97.2	91.44	48.3	80170694	12014363778	97.25	91.51	48.3	99.89	1.11	79280074	39640037	38133734	96.2	691839	1.75	97.95
R0022-PHACs-MMC	10	2.8	80021720	12003258000	96.56	89.46	47.81	80009950	11989067112	96.63	89.54	47.8	99.88	1.3	78973542	39486771	37994625	96.22	725198	1.84	98.06

## Sheet: Table S4
Supplementary Table 4. List of genes available for transcriptome sequencing (TPM>1) and analysis in 9 systems for PBMCs and PHACs									Marker	TPM ＞ 1
Musculoskeletal	Metabolic disorders	Immune deficiency	Hemopathy	Ophthalmopathy	Endocrinopathy	Hereditary cancer sydrome	Neuropathy	Other OMIM	Yellow	PBMCs
ENSG00000075624	ENSG00000124608	ENSG00000102977	ENSG00000107796	ENSG00000100997	ENSG00000110711	ENSG00000102977	ENSG00000090861	ENSG00000197785	Green	PHACs
ENSG00000115170	ENSG00000011198	ENSG00000102575	ENSG00000072110	ENSG00000100412	ENSG00000105221	ENSG00000134982	ENSG00000239900	ENSG00000078369	Orange	PBMCs and PHACs
ENSG00000119523	ENSG00000151498	ENSG00000075624	ENSG00000106992	ENSG00000075624	ENSG00000157500	ENSG00000149311	ENSG00000156709	ENSG00000171735	White	Not accessible
ENSG00000003393	ENSG00000177646	ENSG00000196839	ENSG00000107890	ENSG00000184009	ENSG00000136573	ENSG00000142867	ENSG00000101901	ENSG00000116288
ENSG00000104763	ENSG00000117054	ENSG00000151694	ENSG00000177119	ENSG00000168615	ENSG00000010671	ENSG00000197299	ENSG00000119523	ENSG00000142599
ENSG00000165240	ENSG00000122971	ENSG00000160710	ENSG00000142192	ENSG00000084693	ENSG00000142330	ENSG00000103005	ENSG00000003393	ENSG00000054523
ENSG00000162885	ENSG00000196177	ENSG00000004455	ENSG00000165272	ENSG00000006530	ENSG00000134371	ENSG00000003400	ENSG00000134262	ENSG00000083444
ENSG00000174684	ENSG00000072778	ENSG00000132842	ENSG00000085224	ENSG00000214160	ENSG00000145996	ENSG00000135446	ENSG00000081014	ENSG00000158828
ENSG00000151929	ENSG00000162688	ENSG00000100342	ENSG00000204217	ENSG00000116127	ENSG00000111276	ENSG00000111276	ENSG00000221838	ENSG00000117298
ENSG00000185963	ENSG00000169692	ENSG00000104763	ENSG00000179218	ENSG00000104880	ENSG00000171316	ENSG00000166037	ENSG00000100478	ENSG00000070831
ENSG00000136717	ENSG00000156709	ENSG00000149311	ENSG00000136280	ENSG00000102931	ENSG00000163599	ENSG00000171100	ENSG00000242802	ENSG00000004487
ENSG00000168000	ENSG00000148218	ENSG00000071553	ENSG00000177697	ENSG00000198363	ENSG00000100697	ENSG00000130826	ENSG00000105409	ENSG00000117308
ENSG00000250479	ENSG00000119711	ENSG00000142867	ENSG00000026508	ENSG00000118217	ENSG00000139318	ENSG00000106991	ENSG00000182220	ENSG00000117713
ENSG00000100288	ENSG00000149925	ENSG00000197299	ENSG00000196352	ENSG00000159363	ENSG00000107485	ENSG00000182197	ENSG00000162885	ENSG00000090020
ENSG00000083937	ENSG00000033011	ENSG00000095585	ENSG00000085063	ENSG00000123810	ENSG00000106415	ENSG00000144554	ENSG00000174684	ENSG00000163877
ENSG00000142173	ENSG00000253710	ENSG00000010671	ENSG00000140326	ENSG00000214413	ENSG00000148672	ENSG00000112039	ENSG00000151929	ENSG00000070785
ENSG00000135924	ENSG00000182858	ENSG00000198286	ENSG00000114737	ENSG00000125124	ENSG00000087460	ENSG00000221829	ENSG00000136717	ENSG00000132773
ENSG00000105993	ENSG00000101901	ENSG00000003400	ENSG00000166347	ENSG00000140463	ENSG00000115159	ENSG00000140525	ENSG00000168000	ENSG00000116171
ENSG00000079805	ENSG00000119523	ENSG00000064012	ENSG00000100243	ENSG00000138686	ENSG00000138796	ENSG00000083093	ENSG00000130921	ENSG00000174842
ENSG00000172269	ENSG00000214160	ENSG00000177455	ENSG00000172115	ENSG00000183337	ENSG00000137309	ENSG00000188827	ENSG00000150753	ENSG00000023909
ENSG00000197102	ENSG00000088035	ENSG00000198821	ENSG00000228716	ENSG00000074582	ENSG00000140443	ENSG00000116670	ENSG00000173575	ENSG00000117528
ENSG00000102119	ENSG00000159063	ENSG00000139193	ENSG00000135766	ENSG00000160050	ENSG00000136689	ENSG00000091483	ENSG00000100288	ENSG00000188641
ENSG00000112367	ENSG00000086848	ENSG00000167286	ENSG00000128829	ENSG00000153283	ENSG00000134460	ENSG00000154803	ENSG00000188603	ENSG00000117620
ENSG00000089280	ENSG00000133805	ENSG00000198851	ENSG00000106991	ENSG00000116198	ENSG00000133895	ENSG00000174775	ENSG00000128973	ENSG00000156876
ENSG00000106105	ENSG00000042753	ENSG00000160654	ENSG00000159023	ENSG00000198707	ENSG00000112992	ENSG00000053918	ENSG00000142173	ENSG00000079335
ENSG00000198380	ENSG00000113273	ENSG00000101017	ENSG00000175595	ENSG00000106477	ENSG00000113580	ENSG00000133895	ENSG00000160213	ENSG00000197780
ENSG00000119392	ENSG00000126522	ENSG00000102245	ENSG00000182150	ENSG00000160226	ENSG00000165802	ENSG00000107789	ENSG00000117984	ENSG00000134243
ENSG00000173540	ENSG00000159363	ENSG00000085063	ENSG00000139083	ENSG00000188419	ENSG00000148606	ENSG00000076242	ENSG00000100523	ENSG00000065135
ENSG00000159921	ENSG00000152234	ENSG00000105369	ENSG00000198734	ENSG00000101421	ENSG00000108946	ENSG00000119684	ENSG00000085788	ENSG00000116337
ENSG00000135486	ENSG00000148090	ENSG00000007312	ENSG00000144554	ENSG00000188603	ENSG00000196396	ENSG00000020922	ENSG00000100150	ENSG00000198799
ENSG00000122566	ENSG00000086062	ENSG00000110651	ENSG00000112039	ENSG00000128973	ENSG00000187742	ENSG00000095002	ENSG00000105993	ENSG00000134242
ENSG00000152795	ENSG00000248098	ENSG00000153563	ENSG00000221829	ENSG00000162129	ENSG00000155380	ENSG00000113318	ENSG00000101152	ENSG00000143363
ENSG00000132740	ENSG00000083123	ENSG00000171316	ENSG00000140525	ENSG00000158158	ENSG00000112096	ENSG00000116062	ENSG00000079805	ENSG00000143373
ENSG00000136003	ENSG00000074582	ENSG00000179583	ENSG00000001084	ENSG00000183513	ENSG00000124222	ENSG00000132781	ENSG00000172269	ENSG00000143442
ENSG00000100379	ENSG00000168000	ENSG00000162129	ENSG00000115486	ENSG00000256053	ENSG00000136111	ENSG00000104320	ENSG00000000419	ENSG00000143614
ENSG00000160789	ENSG00000130921	ENSG00000102879	ENSG00000182512	ENSG00000182871	ENSG00000126351	ENSG00000196712	ENSG00000136908	ENSG00000163344
ENSG00000015479	ENSG00000134905	ENSG00000163599	ENSG00000105220	ENSG00000049089	ENSG00000112715	ENSG00000145912	ENSG00000179085	ENSG00000160688
ENSG00000107745	ENSG00000121691	ENSG00000171793	ENSG00000100983	ENSG00000006695	ENSG00000120008	ENSG00000182117	ENSG00000197102	ENSG00000177628
ENSG00000171100	ENSG00000171316	ENSG00000109861	ENSG00000136732	ENSG00000178449	ENSG00000140691	ENSG00000213281	ENSG00000102119	ENSG00000160752
ENSG00000123240	ENSG00000188603	ENSG00000121966	ENSG00000206172	ENSG00000014919	ENSG00000197594	ENSG00000065057	ENSG00000147475	ENSG00000163374
ENSG00000100836	ENSG00000128973	ENSG00000051523	ENSG00000188536	ENSG00000203667	ENSG00000077782	ENSG00000140694	ENSG00000112367	ENSG00000143622
ENSG00000108518	ENSG00000162129	ENSG00000165168	ENSG00000244734	ENSG00000126267	ENSG00000160791	ENSG00000122512	ENSG00000171298	ENSG00000116584
ENSG00000186111	ENSG00000183513	ENSG00000152457	ENSG00000156515	ENSG00000104218	ENSG00000073792	ENSG00000062822	ENSG00000130005	ENSG00000163382
ENSG00000178209	ENSG00000168275	ENSG00000130826	ENSG00000100292	ENSG00000060069	ENSG00000171105	ENSG00000177084	ENSG00000106105	ENSG00000143294
ENSG00000127838	ENSG00000166685	ENSG00000165506	ENSG00000113013	ENSG00000044115	ENSG00000185950	ENSG00000128513	ENSG00000070610	ENSG00000132716
ENSG00000163389	ENSG00000103051	ENSG00000134516	ENSG00000111537	ENSG00000168036	ENSG00000172059	ENSG00000180644	ENSG00000131979	ENSG00000122218
ENSG00000140521	ENSG00000164597	ENSG00000107099	ENSG00000136156	ENSG00000040531	ENSG00000151623	ENSG00000108946	ENSG00000198380	ENSG00000162736
ENSG00000085998	ENSG00000133103	ENSG00000152223	ENSG00000096968	ENSG00000064601	ENSG00000163421	ENSG00000171862	ENSG00000173540	ENSG00000122223
ENSG00000185900	ENSG00000168434	ENSG00000168040	ENSG00000104783	ENSG00000117984	ENSG00000104918	ENSG00000113522	ENSG00000114450	ENSG00000158773
ENSG00000130714	ENSG00000014919	ENSG00000026103	ENSG00000001631	ENSG00000174080	ENSG00000121270	ENSG00000139687	ENSG00000159921	ENSG00000158864
ENSG00000138078	ENSG00000080819	ENSG00000117560	ENSG00000074695	ENSG00000153015	ENSG00000006071	ENSG00000129667	ENSG00000108433	ENSG00000072694
ENSG00000180228	ENSG00000110090	ENSG00000149781	ENSG00000116670	ENSG00000145476	ENSG00000159640	ENSG00000258366	ENSG00000153187	ENSG00000117586
ENSG00000177192	ENSG00000100368	ENSG00000141349	ENSG00000180398	ENSG00000114956	ENSG00000163631	ENSG00000117118	ENSG00000106211	ENSG00000117593
ENSG00000125826	ENSG00000040531	ENSG00000160211	ENSG00000123066	ENSG00000117682	ENSG00000169083	ENSG00000143252	ENSG00000144381	ENSG00000143324
ENSG00000162430	ENSG00000064601	ENSG00000162676	ENSG00000068305	ENSG00000101152	ENSG00000036828	ENSG00000204370	ENSG00000120071	ENSG00000135828
ENSG00000107290	ENSG00000117984	ENSG00000143575	ENSG00000100345	ENSG00000087470	ENSG00000170835	ENSG00000141646	ENSG00000126012	ENSG00000198860
ENSG00000147955	ENSG00000174080	ENSG00000163600	ENSG00000160796	ENSG00000156171	ENSG00000140459	ENSG00000127616	ENSG00000164961	ENSG00000118197
ENSG00000117394	ENSG00000180902	ENSG00000115267	ENSG00000104320	ENSG00000109911	ENSG00000160882	ENSG00000099956	ENSG00000121897	ENSG00000133048
ENSG00000142168	ENSG00000137992	ENSG00000111537	ENSG00000122643	ENSG00000012061	ENSG00000179142	ENSG00000118046	ENSG00000189067	ENSG00000182004
ENSG00000133104	ENSG00000244038	ENSG00000027697	ENSG00000083093	ENSG00000104884	ENSG00000148795	ENSG00000107882	ENSG00000160789	ENSG00000158615
ENSG00000185482	ENSG00000172893	ENSG00000159128	ENSG00000114209	ENSG00000163161	ENSG00000137869	ENSG00000070814	ENSG00000148356	ENSG00000133059
ENSG00000167323	ENSG00000150768	ENSG00000104365	ENSG00000103335	ENSG00000134899	ENSG00000231852	ENSG00000186184	ENSG00000015479	ENSG00000117335
ENSG00000131018	ENSG00000091140	ENSG00000185811	ENSG00000180644	ENSG00000225830	ENSG00000140279	ENSG00000163513	ENSG00000169057	ENSG00000143819
ENSG00000054654	ENSG00000205981	ENSG00000110324	ENSG00000145715	ENSG00000122591	ENSG00000140274	ENSG00000092330	ENSG00000104973	ENSG00000143811
ENSG00000120948	ENSG00000101152	ENSG00000243646	ENSG00000068831	ENSG00000118246	ENSG00000130427	ENSG00000141510	ENSG00000116688	ENSG00000143801
ENSG00000131931	ENSG00000172269	ENSG00000096996	ENSG00000265241	ENSG00000162769	ENSG00000091831	ENSG00000134086	ENSG00000171100	ENSG00000163050
ENSG00000116001	ENSG00000000419	ENSG00000177663	ENSG00000173821	ENSG00000110074	ENSG00000128610	ENSG00000141499	ENSG00000087053	ENSG00000135775
ENSG00000170876	ENSG00000136908	ENSG00000136689	ENSG00000142676	ENSG00000087086	ENSG00000070193	ENSG00000165392	ENSG00000198793	ENSG00000173409
ENSG00000118600	ENSG00000179085	ENSG00000103522	ENSG00000174748	ENSG00000163820	ENSG00000158815	ENSG00000136936	ENSG00000104419	ENSG00000010072
ENSG00000064419	ENSG00000139318	ENSG00000134460	ENSG00000161970	ENSG00000108479	ENSG00000107831	ENSG00000163161	ENSG00000067992	ENSG00000116984
ENSG00000136827	ENSG00000127884	ENSG00000147168	ENSG00000131469	ENSG00000213930	ENSG00000125848	ENSG00000154767	ENSG00000178209	ENSG00000117020
ENSG00000198467	ENSG00000006744	ENSG00000168685	ENSG00000182899	ENSG00000127554	ENSG00000131808	ENSG00000104884	ENSG00000127838	ENSG00000115758
ENSG00000143549	ENSG00000108515	ENSG00000198001	ENSG00000122406	ENSG00000102393	ENSG00000215644	ENSG00000134899	ENSG00000039650	ENSG00000134324
ENSG00000168538	ENSG00000103876	ENSG00000185507	ENSG00000124614	ENSG00000030582	ENSG00000106633	ENSG00000170734	ENSG00000177666	ENSG00000084774
ENSG00000103671	ENSG00000145982	ENSG00000140968	ENSG00000182774	ENSG00000170445	ENSG00000124827	ENSG00000125952	ENSG00000032444	ENSG00000115211
ENSG00000130985	ENSG00000066926	ENSG00000187608	ENSG00000105372	ENSG00000004961	ENSG00000259384	ENSG00000103197	ENSG00000140521	ENSG00000213639
ENSG00000124164	ENSG00000087086	ENSG00000078747	ENSG00000138326	ENSG00000165102	ENSG00000112964	ENSG00000186575	ENSG00000085998	ENSG00000115904
ENSG00000165280	ENSG00000160211	ENSG00000160255	ENSG00000197728	ENSG00000156515	ENSG00000106128	ENSG00000134371	ENSG00000185900	ENSG00000138095
ENSG00000160131	ENSG00000171298	ENSG00000113263	ENSG00000177954	ENSG00000029993	ENSG00000121853	ENSG00000163930	ENSG00000130714	ENSG00000119878
ENSG00000000419	ENSG00000141012	ENSG00000171135	ENSG00000233927	ENSG00000067704	ENSG00000235590	ENSG00000110711	ENSG00000131238	ENSG00000198668
ENSG00000005339	ENSG00000130005	ENSG00000105639	ENSG00000213741	ENSG00000101365	ENSG00000147437	ENSG00000073584	ENSG00000138078	ENSG00000115355
ENSG00000010404	ENSG00000114480	ENSG00000133703	ENSG00000171863	ENSG00000138002	ENSG00000109163	ENSG00000135956	ENSG00000180228	ENSG00000115504
ENSG00000011143	ENSG00000131979	ENSG00000116586	ENSG00000159216	ENSG00000100360	ENSG00000165370	ENSG00000167985	ENSG00000147224	ENSG00000115902
ENSG00000011600	ENSG00000168827	ENSG00000182866	ENSG00000126524	ENSG00000119650	ENSG00000010704	ENSG00000100697	ENSG00000172053	ENSG00000169599
ENSG00000013375	ENSG00000198814	ENSG00000101577	ENSG00000101310	ENSG00000096872	ENSG00000135100	ENSG00000165699	ENSG00000075785	ENSG00000124356
ENSG00000015532	ENSG00000170266	ENSG00000198589	ENSG00000138623	ENSG00000106348	ENSG00000275410	ENSG00000073578	ENSG00000067836	ENSG00000163170
ENSG00000018510	ENSG00000135821	ENSG00000136802	ENSG00000111252	ENSG00000148384	ENSG00000101076	ENSG00000119514	ENSG00000151835	ENSG00000204843
ENSG00000027847	ENSG00000196743	ENSG00000143669	ENSG00000110911	ENSG00000173226	ENSG00000136720	ENSG00000044115	ENSG00000162430	ENSG00000115317
ENSG00000031081	ENSG00000111670	ENSG00000102158	ENSG00000144659	ENSG00000136156	ENSG00000176387	ENSG00000107779	ENSG00000115840	ENSG00000115459
ENSG00000038002	ENSG00000090581	ENSG00000172175	ENSG00000188827	ENSG00000166086	ENSG00000017427	ENSG00000138376	ENSG00000177542	ENSG00000135956
ENSG00000044090	ENSG00000135677	ENSG00000104738	ENSG00000166949	ENSG00000156650	ENSG00000099769	ENSG00000012048	ENSG00000117394	ENSG00000114988
ENSG00000046651	ENSG00000030582	ENSG00000115275	ENSG00000141646	ENSG00000047578	ENSG00000147255	ENSG00000139618	ENSG00000169359	ENSG00000153201
ENSG00000049089	ENSG00000130299	ENSG00000156738	ENSG00000197122	ENSG00000100578	ENSG00000144730	ENSG00000136492	ENSG00000198689	ENSG00000125538
ENSG00000064601	ENSG00000169919	ENSG00000110921	ENSG00000174780	ENSG00000134313	ENSG00000254647	ENSG00000169679	ENSG00000021574	ENSG00000136710
ENSG00000067836	ENSG00000163754	ENSG00000172936	ENSG00000167323	ENSG00000122550	ENSG00000169047	ENSG00000156970	ENSG00000104133	ENSG00000076003
ENSG00000068831	ENSG00000104812	ENSG00000197535	ENSG00000106799	ENSG00000161904	ENSG00000009765	ENSG00000183765	ENSG00000133104	ENSG00000115866
ENSG00000068885	ENSG00000049239	ENSG00000104320	ENSG00000163513	ENSG00000163956	ENSG00000011201	ENSG00000187741	ENSG00000090487	ENSG00000168288
ENSG00000070814	ENSG00000138796	ENSG00000158517	ENSG00000072756	ENSG00000160285	ENSG00000187486	ENSG00000181544	ENSG00000197912	ENSG00000115827
ENSG00000072501	ENSG00000084754	ENSG00000116701	ENSG00000158526	ENSG00000143669	ENSG00000120457	ENSG00000158169	ENSG00000197694	ENSG00000091436
ENSG00000074266	ENSG00000138029	ENSG00000100365	ENSG00000134086	ENSG00000163818	ENSG00000170498	ENSG00000115392	ENSG00000185482	ENSG00000138378
ENSG00000079616	ENSG00000213614	ENSG00000109320	ENSG00000167397	ENSG00000178573	ENSG00000116014	ENSG00000108384	ENSG00000131018	ENSG00000115524
ENSG00000081087	ENSG00000049860	ENSG00000077150	ENSG00000015285	ENSG00000114738	ENSG00000104826	ENSG00000175595	ENSG00000197283	ENSG00000116030
ENSG00000083168	ENSG00000165102	ENSG00000100906	ENSG00000178971	ENSG00000090674	ENSG00000107187	ENSG00000051180	ENSG00000198198	ENSG00000118260
ENSG00000084073	ENSG00000198130	ENSG00000187736	ENSG00000130826	ENSG00000125863	ENSG00000121454	ENSG00000157404	ENSG00000196663	ENSG00000138363
ENSG00000086300	ENSG00000256269	ENSG00000145912	ENSG00000145912	ENSG00000011143	ENSG00000166035	ENSG00000185379	ENSG00000131931	ENSG00000127824
ENSG00000086848	ENSG00000117305	ENSG00000182117	ENSG00000182117	ENSG00000115204	ENSG00000121653	ENSG00000085999	ENSG00000116001	ENSG00000144591
ENSG00000087266	ENSG00000165704	ENSG00000213281	ENSG00000092330	ENSG00000052802	ENSG00000185231	ENSG00000160957	ENSG00000170876	ENSG00000036257
ENSG00000087460	ENSG00000182054	ENSG00000046651	ENSG00000139618	ENSG00000102030	ENSG00000170262	ENSG00000084093	ENSG00000118600	ENSG00000168958
ENSG00000090581	ENSG00000010404	ENSG00000140694	ENSG00000136492	ENSG00000151779	ENSG00000134640	ENSG00000126215	ENSG00000064419	ENSG00000204120
ENSG00000090776	ENSG00000125877	ENSG00000013375	ENSG00000197594	ENSG00000125356	ENSG00000162992	ENSG00000196584	ENSG00000136827	ENSG00000085978
ENSG00000095209	ENSG00000005893	ENSG00000171608	ENSG00000116016	ENSG00000130414	ENSG00000183072	ENSG00000129757	ENSG00000143337	ENSG00000132326
ENSG00000095380	ENSG00000134333	ENSG00000145675	ENSG00000187741	ENSG00000174886	ENSG00000169297	ENSG00000258839	ENSG00000198467	ENSG00000113851
ENSG00000100503	ENSG00000111716	ENSG00000197943	ENSG00000181544	ENSG00000184752	ENSG00000165588	ENSG00000185920	ENSG00000143549	ENSG00000150995
ENSG00000100578	ENSG00000157978	ENSG00000140650	ENSG00000158169	ENSG00000131495	ENSG00000106331	ENSG00000171094	ENSG00000166340	ENSG00000168137
ENSG00000100811	ENSG00000116678	ENSG00000122512	ENSG00000115392	ENSG00000139180	ENSG00000125618	ENSG00000168646	ENSG00000168538	ENSG00000163719
ENSG00000100815	ENSG00000121897	ENSG00000198805	ENSG00000136244	ENSG00000137806	ENSG00000175426	ENSG00000036828	ENSG00000165699	ENSG00000156983
ENSG00000101052	ENSG00000107798	ENSG00000177084	ENSG00000051180	ENSG00000164182	ENSG00000128655	ENSG00000110092	ENSG00000103197	ENSG00000114026
ENSG00000101577	ENSG00000160789	ENSG00000180644	ENSG00000108384	ENSG00000178057	ENSG00000113231	ENSG00000097046	ENSG00000114062	ENSG00000163703
ENSG00000102575	ENSG00000214113	ENSG00000163932	ENSG00000117479	ENSG00000123545	ENSG00000139515	ENSG00000039068	ENSG00000139190	ENSG00000154743
ENSG00000103249	ENSG00000102158	ENSG00000253729	ENSG00000187045	ENSG00000101247	ENSG00000118495	ENSG00000147889	ENSG00000165280	ENSG00000132155
ENSG00000103489	ENSG00000104774	ENSG00000204264	ENSG00000077152	ENSG00000119013	ENSG00000115138	608035-CMN4	ENSG00000155975	ENSG00000154781
ENSG00000104218	ENSG00000078070	ENSG00000140368	ENSG00000196584	ENSG00000147684	ENSG00000005421	612263-CMN7	ENSG00000134684	ENSG00000152642
ENSG00000104267	ENSG00000131844	ENSG00000081237	ENSG00000106327	ENSG00000023228	ENSG00000064835	ENSG00000119888	ENSG00000072121	ENSG00000187091
ENSG00000104331	ENSG00000090674	ENSG00000069974	ENSG00000093072	ENSG00000213619	ENSG00000132170	600209-EXT3	ENSG00000155256	ENSG00000011376
ENSG00000104774	ENSG00000164172	ENSG00000128340	ENSG00000135218	ENSG00000164258	ENSG00000154415	ENSG00000183161	ENSG00000054983	ENSG00000178537
ENSG00000105329	ENSG00000115275	ENSG00000125826	ENSG00000203710	ENSG00000145494	ENSG00000101292	ENSG00000187790	ENSG00000188157	ENSG00000178035
ENSG00000105429	ENSG00000060762	ENSG00000143390	ENSG00000119535	ENSG00000115286	ENSG00000175325	ENSG00000068078	ENSG00000131943	ENSG00000114353
ENSG00000105722	ENSG00000129255	ENSG00000064490	ENSG00000101439	ENSG00000110717	ENSG00000152266	ENSG00000178919	ENSG00000165410	ENSG00000114388
ENSG00000105983	ENSG00000178802	ENSG00000133111	ENSG00000124491	ENSG00000167792	ENSG00000165731	ENSG00000124827	ENSG00000170175	ENSG00000243989
ENSG00000106462	ENSG00000114686	ENSG00000104889	ENSG00000102145	ENSG00000178127	ENSG00000111319	ENSG00000147257	ENSG00000102805	ENSG00000168237
ENSG00000106799	ENSG00000135900	ENSG00000136104	ENSG00000179348	ENSG00000204386	ENSG00000168447	ENSG00000130600	ENSG00000142156	ENSG00000163930
ENSG00000107404	ENSG00000182180	ENSG00000172922	ENSG00000165702	ENSG00000091592	ENSG00000166828	ENSG00000148702	ENSG00000163359	ENSG00000163931
ENSG00000108055	ENSG00000175110	ENSG00000163961	ENSG00000185245	ENSG00000173614	ENSG00000075213	610071-HRPT3	ENSG00000122877	ENSG00000163635
ENSG00000108784	ENSG00000103707	ENSG00000156313	ENSG00000203618	ENSG00000134250	ENSG00000170099	ENSG00000167244	ENSG00000104381	ENSG00000114861
ENSG00000108883	ENSG00000135297	ENSG00000168028	ENSG00000088053	ENSG00000113971	ENSG00000123561	ENSG00000174405	ENSG00000170113	ENSG00000114354
ENSG00000108946	ENSG00000110921	ENSG00000258366	ENSG00000169704	ENSG00000131697	ENSG00000163581	ENSG00000269821	ENSG00000108439	ENSG00000114573
ENSG00000109861	ENSG00000108784	ENSG00000101347	ENSG00000257017	ENSG00000065154	ENSG00000164756	ENSG00000105976	ENSG00000009830	ENSG00000113845
ENSG00000110719	ENSG00000137513	ENSG00000126524	ENSG00000163453	ENSG00000046651	ENSG00000105641	ENSG00000187098	ENSG00000163069	ENSG00000163848
ENSG00000111670	ENSG00000204386	ENSG00000183918	ENSG00000160712	ENSG00000198836	ENSG00000134595	ENSG00000136352	ENSG00000102100	ENSG00000073111
ENSG00000112144	ENSG00000151092	ENSG00000087266	ENSG00000005961	ENSG00000123240	ENSG00000187678	606240-NMTC3	ENSG00000116096	ENSG00000058262
ENSG00000112357	ENSG00000141458	ENSG00000138375	ENSG00000259207	ENSG00000125779	ENSG00000147465	ENSG00000134853	ENSG00000136854	ENSG00000169714
ENSG00000113273	ENSG00000119655	ENSG00000135899	ENSG00000145936	ENSG00000161217	ENSG00000177688	ENSG00000109132	ENSG00000186153	ENSG00000017260
ENSG00000115339	ENSG00000165802	ENSG00000115415	ENSG00000177000	ENSG00000156973	ENSG00000166863	ENSG00000064933	ENSG00000092529	ENSG00000081307
ENSG00000115947	ENSG00000065154	ENSG00000170581	ENSG00000065534	ENSG00000229833	ENSG00000169836	ENSG00000106536	ENSG00000206561	ENSG00000182923
ENSG00000116704	ENSG00000083720	ENSG00000168610	ENSG00000151623	ENSG00000107537	ENSG00000284770	ENSG00000117425	ENSG00000135636	ENSG00000114054
ENSG00000116906	ENSG00000125779	ENSG00000173757	ENSG00000169313	ENSG00000108474	ENSG00000143178	ENSG00000197275	ENSG00000139132	ENSG00000175054
ENSG00000117385	ENSG00000166228	ENSG00000167323	ENSG00000196092	ENSG00000115020	ENSG00000148737	ENSG00000165731	ENSG00000243335	ENSG00000163755
ENSG00000118965	ENSG00000131828	ENSG00000101109	ENSG00000146070	ENSG00000088970	ENSG00000042832	ENSG00000168411	ENSG00000081189	ENSG00000154310
ENSG00000119333	ENSG00000168291	ENSG00000135604	ENSG00000101162	ENSG00000140650	ENSG00000151090	ENSG00000205138	ENSG00000164073	ENSG00000177565
ENSG00000119650	ENSG00000110435	ENSG00000076944	ENSG00000197561	ENSG00000032444	ENSG00000115705	ENSG00000196935	ENSG00000133812	ENSG00000121879
ENSG00000119772	ENSG00000124299	ENSG00000168394	ENSG00000138449	ENSG00000139323	ENSG00000134200	ENSG00000270141	ENSG00000138760	ENSG00000145191
ENSG00000119899	ENSG00000112357	ENSG00000204267	ENSG00000091262	ENSG00000140521	ENSG00000165409	ENSG00000164362	ENSG00000115525	ENSG00000114867
ENSG00000119977	ENSG00000152556	ENSG00000231925	ENSG00000118777	ENSG00000256525	ENSG00000109501	ENSG00000071539	ENSG00000169554	ENSG00000152492
ENSG00000120370	ENSG00000079739	ENSG00000102125	ENSG00000175164	ENSG00000171453	ENSG00000066827	ENSG00000165125	ENSG00000143632	ENSG00000072274
ENSG00000123607	ENSG00000044446	ENSG00000183735	ENSG00000139567	ENSG00000186184	ENSG00000204644	ENSG00000184937	ENSG00000164904	ENSG00000145016
ENSG00000124155	ENSG00000102893	ENSG00000071564	ENSG00000043591	ENSG00000085998		194090-WT3	ENSG00000134343	ENSG00000131127
ENSG00000124486	ENSG00000156873	ENSG00000092330	ENSG00000158578	ENSG00000131238		601363-WT4	ENSG00000171714	ENSG00000174227
ENSG00000124587	ENSG00000107537	ENSG00000141524	ENSG00000163631	ENSG00000164306		ENSG00000167986	ENSG00000198844	ENSG00000163945
ENSG00000124813	ENSG00000175309	ENSG00000167895	ENSG00000166126	ENSG00000117360			ENSG00000131089	ENSG00000087274
ENSG00000125835	ENSG00000140650	ENSG00000184584	ENSG00000029534	ENSG00000105618			ENSG00000004848	ENSG00000197386
ENSG00000126524	ENSG00000138035	ENSG00000118503	ENSG00000130203	ENSG00000136875			ENSG00000198513	ENSG00000109618
ENSG00000126870	ENSG00000148606	ENSG00000067182	ENSG00000240583	ENSG00000101161			ENSG00000018625	ENSG00000151806
ENSG00000127948	ENSG00000127948	ENSG00000186827	ENSG00000111339	ENSG00000174231			ENSG00000135454	ENSG00000109220
ENSG00000127980	ENSG00000163644	ENSG00000056972	ENSG00000169255	ENSG00000147224			ENSG00000081248	ENSG00000174799
ENSG00000129255	ENSG00000143224	ENSG00000213689	ENSG00000187244	ENSG00000157869			ENSG00000007402	ENSG00000173085
ENSG00000131873	ENSG00000131238	ENSG00000072756	ENSG00000182492	ENSG00000118873			ENSG00000182389	ENSG00000118762
ENSG00000132600	ENSG00000106617	ENSG00000068724	ENSG00000186073	ENSG00000139687			ENSG00000182533	ENSG00000163104
ENSG00000133703	ENSG00000197746	ENSG00000105397	ENSG00000244731	ENSG00000136144			ENSG00000162004	ENSG00000138698
ENSG00000134250	ENSG00000150787	ENSG00000109103	ENSG00000183287	ENSG00000072042			ENSG00000008086	ENSG00000151247
ENSG00000134851	ENSG00000100504	ENSG00000092929	ENSG00000090659	ENSG00000171865			ENSG00000070748	ENSG00000145331
ENSG00000135069	ENSG00000151552	ENSG00000110057	ENSG00000187498	ENSG00000102218			ENSG00000138435	ENSG00000138821
ENSG00000135341	ENSG00000163933	ENSG00000076248	ENSG00000145244	ENSG00000164610			ENSG00000120903	ENSG00000109323
ENSG00000135677	ENSG00000155906	ENSG00000103005	ENSG00000107611	ENSG00000156313			ENSG00000101204	ENSG00000168769
ENSG00000136068	ENSG00000153574	ENSG00000132549	ENSG00000213088	ENSG00000048392			ENSG00000160716	ENSG00000138777
ENSG00000136689	ENSG00000109929	ENSG00000136631	ENSG00000049540	ENSG00000130347			ENSG00000135902	ENSG00000145348
ENSG00000137070	ENSG00000133028	ENSG00000015285	ENSG00000166947	ENSG00000054282			ENSG00000108556	ENSG00000164022
ENSG00000137601	ENSG00000197249	ENSG00000115935	ENSG00000187266	ENSG00000073578			ENSG00000148337	ENSG00000138795
ENSG00000138002	ENSG00000183605	ENSG00000141499	ENSG00000126218	ENSG00000204370			ENSG00000073464	ENSG00000174720
ENSG00000138375	ENSG00000155380	ENSG00000101966	ENSG00000088926	ENSG00000100934			ENSG00000182372	ENSG00000164111
ENSG00000138413	ENSG00000119899	ENSG00000115085	ENSG00000131187	ENSG00000196189			ENSG00000018236	ENSG00000145375
ENSG00000139197	ENSG00000100075	ENSG00000112365	ENSG00000143278	ENSG00000105738			ENSG00000174469	ENSG00000172007
ENSG00000140262	ENSG00000004864	ENSG00000111732	ENSG00000180210	ENSG00000151729			ENSG00000109846	ENSG00000171503
ENSG00000141012	ENSG00000125454	ENSG00000119661	ENSG00000057593	ENSG00000169359			ENSG00000155016	ENSG00000109775
ENSG00000141627	ENSG00000144741	ENSG00000049768	ENSG00000185010	ENSG00000141646			ENSG00000172817	ENSG00000037474
ENSG00000141646	ENSG00000075415	ENSG00000112116	ENSG00000101981	ENSG00000101596			ENSG00000173402	ENSG00000124275
ENSG00000141759	ENSG00000164414	ENSG00000138684	ENSG00000183161	ENSG00000144028			ENSG00000175084	ENSG00000038382
ENSG00000143183	ENSG00000166311	ENSG00000136244	ENSG00000196159	ENSG00000100014			ENSG00000198947	ENSG00000154124
ENSG00000143368	ENSG00000128039	ENSG00000137700	ENSG00000171560	ENSG00000128039			ENSG00000175920	ENSG00000154153
ENSG00000143387	ENSG00000180879	ENSG00000104450	ENSG00000171564	ENSG00000148290			ENSG00000149295	ENSG00000168724
ENSG00000143815	ENSG00000134910	ENSG00000187796	ENSG00000171557	ENSG00000136463			ENSG00000096093	ENSG00000152620
ENSG00000143970	ENSG00000163527	ENSG00000139537	ENSG00000186790	ENSG00000070814			ENSG00000112425	ENSG00000113569
ENSG00000144455	ENSG00000136143	ENSG00000092067	ENSG00000103241	ENSG00000119977			ENSG00000103089	ENSG00000082074
ENSG00000144535	ENSG00000163541	ENSG00000197766	ENSG00000174951	ENSG00000196116			ENSG00000022267	ENSG00000095015
ENSG00000145675	ENSG00000177156	ENSG00000126759	ENSG00000141448	ENSG00000092330			ENSG00000181027	ENSG00000068796
ENSG00000147155	ENSG00000143374	ENSG00000172243	ENSG00000223802	ENSG00000166548			ENSG00000106692	ENSG00000205571
ENSG00000147383	ENSG00000102125	ENSG00000203710	ENSG00000263761	ENSG00000171202			ENSG00000128591	ENSG00000172062
ENSG00000148400	ENSG00000134851	ENSG00000117322	ENSG00000198835	ENSG00000149483			ENSG00000110195	ENSG00000113161
ENSG00000149541	ENSG00000111669	ENSG00000198223	ENSG00000164116	ENSG00000187049			ENSG00000176165	ENSG00000113163
ENSG00000149781	ENSG00000196511	ENSG00000119535	ENSG00000148702	ENSG00000197579			ENSG00000022355	ENSG00000186468
ENSG00000150961	ENSG00000166340	ENSG00000197561	ENSG00000010704	ENSG00000166340			ENSG00000166206	ENSG00000198677
ENSG00000151348	ENSG00000174173	ENSG00000203747	ENSG00000005073	ENSG00000204104			ENSG00000113327	ENSG00000153113
ENSG00000152422	ENSG00000123297	ENSG00000179348	ENSG00000113905	ENSG00000213689			ENSG00000171766	ENSG00000133835
ENSG00000154122	ENSG00000178952	ENSG00000103313	ENSG00000136634	ENSG00000108395			ENSG00000169562	ENSG00000113368
ENSG00000156471	ENSG00000100348	ENSG00000091106	ENSG00000105610	ENSG00000166326			ENSG00000198835	ENSG00000169567
ENSG00000157796	ENSG00000114491	ENSG00000142405	ENSG00000164344	ENSG00000072756			ENSG00000141404	ENSG00000186687
ENSG00000157933	ENSG00000126088	ENSG00000162711	ENSG00000113889	ENSG00000119685			ENSG00000087258	ENSG00000125347
ENSG00000158158	ENSG00000188690	ENSG00000086288	ENSG00000113083	ENSG00000196230			ENSG00000176884	ENSG00000164405
ENSG00000160226	ENSG00000137411	ENSG00000167207	ENSG00000070018	ENSG00000137822			ENSG00000183454	ENSG00000072364
ENSG00000160299	ENSG00000120008	ENSG00000155465	ENSG00000085276	ENSG00000128159			ENSG00000273079	ENSG00000152700
ENSG00000161202	ENSG00000115657	ENSG00000185339	ENSG00000197614	ENSG00000151148			ENSG00000164588	ENSG00000120725
ENSG00000161217	ENSG00000159423	ENSG00000240505	ENSG00000117400	ENSG00000120942			ENSG00000152137	ENSG00000112855
ENSG00000163297	ENSG00000102805	ENSG00000159958	ENSG00000138823	ENSG00000137288			ENSG00000214960	ENSG00000131504
ENSG00000163378	ENSG00000157184	ENSG00000160224	ENSG00000133392	ENSG00000134086			ENSG00000135424	ENSG00000145819
ENSG00000163513	ENSG00000111012	ENSG00000169126	ENSG00000197616	ENSG00000026025			ENSG00000234438	ENSG00000133706
ENSG00000163913	ENSG00000186104	ENSG00000166710	ENSG00000183072	ENSG00000132549			ENSG00000055118	ENSG00000145868
ENSG00000163933	ENSG00000103356	ENSG00000173372	ENSG00000180053	ENSG00000157796			ENSG00000140015	ENSG00000164587
ENSG00000164120	ENSG00000197594	ENSG00000173369	ENSG00000108405	ENSG00000134987			ENSG00000177807	ENSG00000113643
ENSG00000164190	ENSG00000077782	ENSG00000159189	ENSG00000113721	ENSG00000165392			ENSG00000075043	ENSG00000181163
ENSG00000165102	ENSG00000171723	ENSG00000182326	ENSG00000143627	ENSG00000015532			ENSG00000184156	ENSG00000183258
ENSG00000165458	ENSG00000117594	ENSG00000166278	ENSG00000122861	ENSG00000136758			ENSG00000107147	ENSG00000161011
ENSG00000165671	ENSG00000138030	ENSG00000125730	ENSG00000132170	ENSG00000148516			ENSG00000155980	ENSG00000137265
ENSG00000165915	ENSG00000087299	ENSG00000244731	ENSG00000061455	ENSG00000175213			ENSG00000157119	ENSG00000124570
ENSG00000166794	ENSG00000125741	ENSG00000224389	ENSG00000165059	ENSG00000163795			ENSG00000239474	ENSG00000137267
ENSG00000166801	ENSG00000102174	ENSG00000106804	ENSG00000185532	ENSG00000122482			ENSG00000185467	ENSG00000145979
ENSG00000166949	ENSG00000067177	ENSG00000039537	ENSG00000115718	ENSG00000130449			ENSG00000198910	ENSG00000047579
ENSG00000167468	ENSG00000177469	ENSG00000112936	ENSG00000184500	ENSG00000101986			ENSG00000196569	ENSG00000124788
ENSG00000167522	ENSG00000122335	ENSG00000157131	ENSG00000126231	ENSG00000147044			ENSG00000133424	ENSG00000137364
ENSG00000167548	ENSG00000102743	ENSG00000021852	ENSG00000131759	ENSG00000110274			ENSG00000122367	ENSG00000112294
ENSG00000167642	ENSG00000102100	ENSG00000113600	ENSG00000112077	ENSG00000171316			ENSG00000108231	ENSG00000111802
ENSG00000168014	ENSG00000137700	ENSG00000141527	ENSG00000099937	ENSG00000145354			ENSG00000163380	ENSG00000112312
ENSG00000168056	ENSG00000106327	ENSG00000167131	ENSG00000106366	ENSG00000131174			ENSG00000204406	ENSG00000111913
ENSG00000168214	ENSG00000111424	ENSG00000105479	ENSG00000167711	ENSG00000127463			ENSG00000158887	ENSG00000206503
ENSG00000168610	ENSG00000165029	ENSG00000145075	ENSG00000149131	ENSG00000090581			ENSG00000030304	ENSG00000204525
ENSG00000168944	ENSG00000165140	ENSG00000141519	ENSG00000197496	ENSG00000119509			ENSG00000111046	ENSG00000234745
ENSG00000169762	ENSG00000084110	ENSG00000152669	ENSG00000131183	ENSG00000110921			ENSG00000092054	ENSG00000204498
ENSG00000169919	ENSG00000127415	ENSG00000243649	ENSG00000004939	ENSG00000127980			ENSG00000120729	ENSG00000226979
ENSG00000170266	ENSG00000115919	ENSG00000000971	ENSG00000236320	ENSG00000131779			ENSG00000183091	ENSG00000232810
ENSG00000170275	ENSG00000164073	ENSG00000244414	ENSG00000137834	ENSG00000162928			ENSG00000049759	ENSG00000204475
ENSG00000171302	ENSG00000122126	ENSG00000116785	ENSG00000235169	ENSG00000142655			ENSG00000277586	ENSG00000204410
ENSG00000171316	ENSG00000163421	ENSG00000134389	ENSG00000163554	ENSG00000121680			ENSG00000187566	ENSG00000204351
ENSG00000171453	ENSG00000068976	ENSG00000205403	ENSG00000070182	ENSG00000162735			ENSG00000179915	ENSG00000196126
ENSG00000171456	ENSG00000181523	ENSG00000118004	ENSG00000115107	ENSG00000164751			ENSG00000185345	ENSG00000196735
ENSG00000172071	ENSG00000138449	ENSG00000154099	ENSG00000165730	ENSG00000215193			ENSG00000165194	ENSG00000179344
ENSG00000174106	ENSG00000185339	ENSG00000167646	ENSG00000184058	ENSG00000034693			ENSG00000182621	ENSG00000223865
ENSG00000177156	ENSG00000008311	ENSG00000105877	ENSG00000006638	ENSG00000139197			ENSG00000123560	ENSG00000096060
ENSG00000179163	ENSG00000167972	ENSG00000039139	ENSG00000120156	ENSG00000124587			ENSG00000109099	ENSG00000112640
ENSG00000179295	ENSG00000023839	ENSG00000122735	ENSG00000270141	ENSG00000112357			ENSG00000144647	ENSG00000198087
ENSG00000179950	ENSG00000138075	ENSG00000171595	ENSG00000091513	ENSG00000102144			ENSG00000139174	ENSG00000146085
ENSG00000181555	ENSG00000143921	ENSG00000088305	ENSG00000008196	ENSG00000130714			ENSG00000167371	ENSG00000012660
ENSG00000182197	ENSG00000278540	ENSG00000134760	ENSG00000092969	ENSG00000099246			ENSG00000105227	ENSG00000168216
ENSG00000182858	ENSG00000081051	ENSG00000256061	ENSG00000119699	ENSG00000115839			ENSG00000165917	ENSG00000135318
ENSG00000185344	ENSG00000158578	ENSG00000146648	ENSG00000178726	ENSG00000100075			ENSG00000078328	ENSG00000135317
ENSG00000185624	ENSG00000162551	ENSG00000142748	ENSG00000090534	ENSG00000164209			ENSG00000167281	ENSG00000146282
ENSG00000186184	ENSG00000116748	ENSG00000037280	ENSG00000150455	ENSG00000105329			ENSG00000068615	ENSG00000112234
ENSG00000187049	ENSG00000132855	ENSG00000176692	ENSG00000111199	ENSG00000123607			ENSG00000125744	ENSG00000085382
ENSG00000196365	ENSG00000118137	ENSG00000109101	ENSG00000241635	ENSG00000109103			ENSG00000196218	ENSG00000164494
ENSG00000196459	ENSG00000110243	ENSG00000157423	ENSG00000150630	ENSG00000115657			ENSG00000185313	ENSG00000025796
ENSG00000196712	ENSG00000084674	ENSG00000128322	ENSG00000110799	ENSG00000135541			ENSG00000144285	ENSG00000135535
ENSG00000196924	ENSG00000234906	ENSG00000113302	ENSG00000268226	ENSG00000169379			ENSG00000105711	ENSG00000153989
ENSG00000198707	ENSG00000110245	ENSG00000163702	ENSG00000187790	ENSG00000113966			ENSG00000136531	ENSG00000111877
ENSG00000204386	ENSG00000118520	ENSG00000136695	ENSG00000267841	ENSG00000163093			ENSG00000153253	ENSG00000112282
ENSG00000213123	ENSG00000130707	ENSG00000174405	ENSG00000105697	ENSG00000156172			ENSG00000007314	ENSG00000164442
ENSG00000214160	ENSG00000114200	ENSG00000129295	ENSG00000265970	ENSG00000160200			ENSG00000183873	ENSG00000010818
ENSG00000108561	ENSG00000074410	ENSG00000127241	ENSG00000168509	ENSG00000102805			ENSG00000196876	ENSG00000055208
ENSG00000188157	ENSG00000174990	ENSG00000009724	ENSG00000272852	ENSG00000138061			ENSG00000169432	ENSG00000049618
ENSG00000172339	ENSG00000036828	ENSG00000115648	ENSG00000117601	ENSG00000138346			ENSG00000108823	ENSG00000272047
ENSG00000165410	ENSG00000105974	ENSG00000005381	ENSG00000164362	ENSG00000187535			ENSG00000170624	ENSG00000130363
ENSG00000170175	ENSG00000182533	ENSG00000276045	ENSG00000267912	ENSG00000138160			ENSG00000127990	ENSG00000197081
ENSG00000142156	ENSG00000087237	ENSG00000166349		ENSG00000118193			ENSG00000102683	ENSG00000026297
ENSG00000163359	ENSG00000133063	ENSG00000175097		ENSG00000162337			ENSG00000169247	ENSG00000130023
ENSG00000189057	ENSG00000187288	ENSG00000269900		ENSG00000156170			ENSG00000147100	ENSG00000112592
ENSG00000139116	ENSG00000171365	ENSG00000143365		ENSG00000117650			ENSG00000142319	ENSG00000164818
ENSG00000009830	ENSG00000182372	ENSG00000160188		ENSG00000151413			ENSG00000130821	ENSG00000002822
ENSG00000163069	ENSG00000272617	ENSG00000111834		ENSG00000125741			ENSG00000102359	ENSG00000106003
ENSG00000060642	ENSG00000047457	ENSG00000172426		ENSG00000072682			ENSG00000126091	ENSG00000106009
ENSG00000077782	ENSG00000021826	ENSG00000170381		ENSG00000133256			ENSG00000008056	ENSG00000011275
ENSG00000085840	ENSG00000137869	ENSG00000149131		ENSG00000185527			ENSG00000162065	ENSG00000065883
ENSG00000091651	ENSG00000019186	ENSG00000198246		ENSG00000142731			ENSG00000173991	ENSG00000168303
ENSG00000092621	ENSG00000123454	ENSG00000181830		ENSG00000168778			ENSG00000196628	ENSG00000106605
ENSG00000093009	ENSG00000104325	ENSG00000076351		ENSG00000126953			ENSG00000180176	ENSG00000106153
ENSG00000102024	ENSG00000132837	ENSG00000133710		ENSG00000155755			ENSG00000105048	ENSG00000146701
ENSG00000102174	ENSG00000152592	ENSG00000184058		ENSG00000242110			ENSG00000119401	ENSG00000127947
ENSG00000102967	ENSG00000175283	ENSG00000270141		ENSG00000165474			ENSG00000111199	ENSG00000085563
ENSG00000104356	ENSG00000158815	ENSG00000164362		ENSG00000132763			ENSG00000155657	ENSG00000127914
ENSG00000111012	ENSG00000118972	ENSG00000178726		ENSG00000157911			ENSG00000104833	ENSG00000157259
ENSG00000112210	ENSG00000107831	ENSG00000164342		ENSG00000108733			ENSG00000165195	ENSG00000105810
ENSG00000113448	ENSG00000125848	ENSG00000004838		ENSG00000009830				ENSG00000205413
ENSG00000116133	ENSG00000007933			ENSG00000142303				ENSG00000177409
ENSG00000138036	ENSG00000131808			ENSG00000143382				ENSG00000105854
ENSG00000141655	ENSG00000131482			ENSG00000174483				ENSG00000070669
ENSG00000146733	ENSG00000088256			ENSG00000107736				ENSG00000106290
ENSG00000147099	ENSG00000124713			ENSG00000213139				ENSG00000066923
ENSG00000149257	ENSG00000147437			ENSG00000135929				ENSG00000106367
ENSG00000160957	ENSG00000109163			ENSG00000148180				ENSG00000106397
ENSG00000162337	ENSG00000167588			ENSG00000163453				ENSG00000135241
ENSG00000164087	ENSG00000277494			ENSG00000258839				ENSG00000106344
ENSG00000167513	ENSG00000111713			ENSG00000164073				ENSG00000128604
ENSG00000168487	ENSG00000105697			ENSG00000162711				ENSG00000172331
ENSG00000168778	ENSG00000196565			ENSG00000167207				ENSG00000155561
ENSG00000171320	ENSG00000010704			ENSG00000122126				ENSG00000157764
ENSG00000183010	ENSG00000168509			ENSG00000108370				ENSG00000164885
ENSG00000187535	ENSG00000113924			ENSG00000120708				ENSG00000147316
ENSG00000196878	ENSG00000134240			ENSG00000038427				ENSG00000147416
ENSG00000197594	ENSG00000130948			ENSG00000101439				ENSG00000120889
ENSG00000198331	ENSG00000203859			ENSG00000168329				ENSG00000120915
ENSG00000092529	ENSG00000114378			ENSG00000138829				ENSG00000197265
ENSG00000206561	ENSG00000099769			ENSG00000169554				ENSG00000129696
ENSG00000135636	ENSG00000144730			ENSG00000198691				ENSG00000147471
ENSG00000130598	ENSG00000164171			ENSG00000140470				ENSG00000147548
ENSG00000012232	ENSG00000011201			ENSG00000140873				ENSG00000168575
ENSG00000059377	ENSG00000170498			ENSG00000164199				ENSG00000120925
ENSG00000104447	ENSG00000116014			ENSG00000273540				ENSG00000023287
ENSG00000113140	ENSG00000213398			ENSG00000129221				ENSG00000175606
ENSG00000127415	ENSG00000174697			ENSG00000184254				ENSG00000133731
ENSG00000129757	ENSG00000166035			ENSG00000169604				ENSG00000155100
ENSG00000138829	ENSG00000144182			ENSG00000138175				ENSG00000156467
ENSG00000140090	ENSG00000103227			ENSG00000172379				ENSG00000164933
ENSG00000162711	ENSG00000247626			ENSG00000120500				ENSG00000164754
ENSG00000169554	ENSG00000151224			ENSG00000141337				ENSG00000064313
ENSG00000169884	ENSG00000168282			ENSG00000146926				ENSG00000170881
ENSG00000177706	ENSG00000124615			ENSG00000179774				ENSG00000156831
ENSG00000181523	ENSG00000161653			ENSG00000108641				ENSG00000136997
ENSG00000198682	ENSG00000036473			ENSG00000179941				ENSG00000167632
ENSG00000143632	ENSG00000124253			ENSG00000181004				ENSG00000179091
ENSG00000163017	ENSG00000169174			ENSG00000122507				ENSG00000185000
ENSG00000214274	ENSG00000164951			ENSG00000167995				ENSG00000185803
ENSG00000134343	ENSG00000164708			ENSG00000125864				ENSG00000080503
ENSG00000171714	ENSG00000143627			ENSG00000170819				ENSG00000099810
ENSG00000196296	ENSG00000122194			ENSG00000125378				ENSG00000137055
ENSG00000112276	ENSG00000166819			ENSG00000255112				ENSG00000147894
ENSG00000143318	ENSG00000175535			ENSG00000223953				ENSG00000107201
ENSG00000182533	ENSG00000132170			ENSG00000167434				ENSG00000137074
ENSG00000162004	ENSG00000100033			ENSG00000175544				ENSG00000165282
ENSG00000070748	ENSG00000101292			ENSG00000102001				ENSG00000137106
ENSG00000138435	ENSG00000123453			ENSG00000151062				ENSG00000107371
ENSG00000135902	ENSG00000284194			ENSG00000149260				ENSG00000165060
ENSG00000108556	ENSG00000123561			ENSG00000048342				ENSG00000119139
ENSG00000196811	ENSG00000117601			ENSG00000110092				ENSG00000197969
ENSG00000148337	ENSG00000168878			ENSG00000039068				ENSG00000156052
ENSG00000188037	ENSG00000168484			ENSG00000148600				ENSG00000148019
ENSG00000111799	ENSG00000090402			ENSG00000188452				ENSG00000165119
ENSG00000109846	ENSG00000106688			ENSG00000000971				ENSG00000090054
ENSG00000173402	ENSG00000197375			ENSG00000128656				ENSG00000196305
ENSG00000175084	ENSG00000158014			ENSG00000101938				ENSG00000119514
ENSG00000198947	ENSG00000131183			ENSG00000183196				ENSG00000070061
ENSG00000175920	ENSG00000198569			ENSG00000136425				ENSG00000136861
ENSG00000171551	ENSG00000181830			ENSG00000164007				ENSG00000167113
ENSG00000065361	ENSG00000076351			ENSG00000182372				ENSG00000167114
ENSG00000103089	ENSG00000132517			ENSG00000163646				ENSG00000097007
ENSG00000022267	ENSG00000174358			ENSG00000198515				ENSG00000126883
ENSG00000181027	ENSG00000130821			ENSG00000144191				ENSG00000165688
ENSG00000106692	ENSG00000187678			ENSG00000070729				ENSG00000177239
ENSG00000128591	ENSG00000277893			ENSG00000170289				ENSG00000176058
ENSG00000141404	ENSG00000166863			ENSG00000060718				ENSG00000181090
ENSG00000121905	ENSG00000169836			ENSG00000204248				ENSG00000015171
ENSG00000214960	ENSG00000139287			ENSG00000139219				ENSG00000067082
ENSG00000135424	ENSG00000104723			ENSG00000187498				ENSG00000181192
ENSG00000239474	ENSG00000241635			ENSG00000171812				ENSG00000078403
ENSG00000234438	ENSG00000159650			ENSG00000112280				ENSG00000148459
ENSG00000196569				ENSG00000160111				ENSG00000095787
ENSG00000133424				ENSG00000197603				ENSG00000107951
ENSG00000122367				ENSG00000134376				ENSG00000107968
ENSG00000072163				ENSG00000105392				ENSG00000165733
ENSG00000163380				ENSG00000160202				ENSG00000012779
ENSG00000134569				ENSG00000109846				ENSG00000108064
ENSG00000145794				ENSG00000108255				ENSG00000138303
ENSG00000138379				ENSG00000163499				ENSG00000035403
ENSG00000030304				ENSG00000196431				ENSG00000156110
ENSG00000196091				ENSG00000100122				ENSG00000059573
ENSG00000111046				ENSG00000244752				ENSG00000138185
ENSG00000125414				ENSG00000100053				ENSG00000107521
ENSG00000109063				ENSG00000182187				ENSG00000120053
ENSG00000092054				ENSG00000163254				ENSG00000107566
ENSG00000133020				ENSG00000118231				ENSG00000213341
ENSG00000120729				ENSG00000198561				ENSG00000095485
ENSG00000138347				ENSG00000011465				ENSG00000076685
ENSG00000183091				ENSG00000175920				ENSG00000107960
ENSG00000276045				ENSG00000124205				ENSG00000148700
ENSG00000165462				ENSG00000136160				ENSG00000108061
ENSG00000171680				ENSG00000115380				ENSG00000142089
ENSG00000144647				ENSG00000118402				ENSG00000177030
ENSG00000167371				ENSG00000142627				ENSG00000184014
ENSG00000165917				ENSG00000130713				ENSG00000197601
ENSG00000173976				ENSG00000188107				ENSG00000133818
ENSG00000196218				ENSG00000170264				ENSG00000110756
ENSG00000007314				ENSG00000166147				ENSG00000074319
ENSG00000108823				ENSG00000138675				ENSG00000134574
ENSG00000170624				ENSG00000054598				ENSG00000149177
ENSG00000127990				ENSG00000186790				ENSG00000172409
ENSG00000102683				ENSG00000183770				ENSG00000167985
ENSG00000115665				ENSG00000164946				ENSG00000167996
ENSG00000132639				ENSG00000165694				ENSG00000089597
ENSG00000072195				ENSG00000186765				ENSG00000204922
ENSG00000143858				ENSG00000174804				ENSG00000184743
ENSG00000173991				ENSG00000111846				ENSG00000176340
ENSG00000105048				ENSG00000184344				ENSG00000014216
ENSG00000130595				ENSG00000156466				ENSG00000142186
ENSG00000119401				ENSG00000152661				ENSG00000172500
ENSG00000111199				ENSG00000121743				ENSG00000175334
ENSG00000155657				ENSG00000121634				ENSG00000175115
ENSG00000118271				ENSG00000114349				ENSG00000174996
ENSG00000258947				ENSG00000134183				ENSG00000162341
ENSG00000104833				ENSG00000111664				ENSG00000137497
ENSG00000188021				ENSG00000101850				ENSG00000175567
ENSG00000005102				ENSG00000277399				ENSG00000171204
ENSG00000008441				ENSG00000083307				ENSG00000073921
ENSG00000036828				ENSG00000185974				ENSG00000149196
ENSG00000048342				ENSG00000113262				ENSG00000042429
ENSG00000052850				ENSG00000048545				ENSG00000184384
ENSG00000053747				ENSG00000112599				ENSG00000075239
ENSG00000060718				ENSG00000132518				ENSG00000137710
ENSG00000062038				ENSG00000163666				ENSG00000137713
ENSG00000064195				ENSG00000215612				ENSG00000118058
ENSG00000065618				ENSG00000102878				ENSG00000095139
ENSG00000066468				ENSG00000143061				ENSG00000160695
ENSG00000068024				ENSG00000112706				ENSG00000110395
ENSG00000068078				ENSG00000081148				ENSG00000110013
ENSG00000068654				ENSG00000101384				ENSG00000110063
ENSG00000069011				ENSG00000177807				ENSG00000151702
ENSG00000069431				ENSG00000115474				ENSG00000060237
ENSG00000070193				ENSG00000168263				ENSG00000118971
ENSG00000072840				ENSG00000139330				ENSG00000111642
ENSG00000073009				ENSG00000166813				ENSG00000010610
ENSG00000073282				ENSG00000187242				ENSG00000111676
ENSG00000087245				ENSG00000186442				ENSG00000111678
ENSG00000087494				ENSG00000101680				ENSG00000126749
ENSG00000089225				ENSG00000172037				ENSG00000089818
ENSG00000090534				ENSG00000050555				ENSG00000111752
ENSG00000090932				ENSG00000135338				ENSG00000121350
ENSG00000092607				ENSG00000213398				ENSG00000123104
ENSG00000092758				ENSG00000105370				ENSG00000013573
ENSG00000092969				ENSG00000136944				ENSG00000139131
ENSG00000095970				ENSG00000129038				ENSG00000167552
ENSG00000101115				ENSG00000121207				ENSG00000066084
ENSG00000103449				ENSG00000183423				ENSG00000094914
ENSG00000103494				ENSG00000148655				ENSG00000166986
ENSG00000105664				ENSG00000081479				ENSG00000111581
ENSG00000105880				ENSG00000119681				ENSG00000135679
ENSG00000106031				ENSG00000181541				ENSG00000090382
ENSG00000106483				ENSG00000204103				ENSG00000139324
ENSG00000106571				ENSG00000111837				ENSG00000136051
ENSG00000108641				ENSG00000127241				ENSG00000013503
ENSG00000108821				ENSG00000153208				ENSG00000008405
ENSG00000108950				ENSG00000235718				ENSG00000139428
ENSG00000109705				ENSG00000135517				ENSG00000174437
ENSG00000111341				ENSG00000207935				ENSG00000204842
ENSG00000112280				ENSG00000187098				ENSG00000111275
ENSG00000112761				ENSG00000123342				ENSG00000089127
ENSG00000112773				ENSG00000158887				ENSG00000111775
ENSG00000112964				ENSG00000030304				ENSG00000110987
ENSG00000113594				ENSG00000111049				ENSG00000184047
ENSG00000114251				ENSG00000137474				ENSG00000139719
ENSG00000115221				ENSG00000034971				ENSG00000111361
ENSG00000116957				ENSG00000124479				ENSG00000073060
ENSG00000118004				ENSG00000188158				ENSG00000176915
ENSG00000118972				ENSG00000144061				ENSG00000027001
ENSG00000119714				ENSG00000278570				ENSG00000151849
ENSG00000120149				ENSG00000175745				ENSG00000127870
ENSG00000120659				ENSG00000129535				ENSG00000122026
ENSG00000121075				ENSG00000225950				ENSG00000132963
ENSG00000122691				ENSG00000188937				ENSG00000132965
ENSG00000122863				ENSG00000104044				ENSG00000187676
ENSG00000122970				ENSG00000165588				ENSG00000120699
ENSG00000123500				ENSG00000125850				ENSG00000150907
ENSG00000124006				ENSG00000090530				ENSG00000136159
ENSG00000125084				ENSG00000075891				ENSG00000136147
ENSG00000125363				ENSG00000135903				ENSG00000088451
ENSG00000125398				ENSG00000007372				ENSG00000102580
ENSG00000125812				ENSG00000179270				ENSG00000175198
ENSG00000125845				ENSG00000150275				ENSG00000153487
ENSG00000125965				ENSG00000132915				ENSG00000100888
ENSG00000128602				ENSG00000095464				ENSG00000100902
ENSG00000128714				ENSG00000139053				ENSG00000100485
ENSG00000128917				ENSG00000186862				ENSG00000125384
ENSG00000130158				ENSG00000154864				ENSG00000070269
ENSG00000130675				ENSG00000091622				ENSG00000027075
ENSG00000131795				ENSG00000164093				ENSG00000100714
ENSG00000132031				ENSG00000107859				ENSG00000125952
ENSG00000132386				ENSG00000127472				ENSG00000080815
ENSG00000132464				ENSG00000122194				ENSG00000119723
ENSG00000133937				ENSG00000214140				ENSG00000119688
ENSG00000134323				ENSG00000138738				ENSG00000165898
ENSG00000135111				ENSG00000007062				ENSG00000119718
ENSG00000136944				ENSG00000112619				ENSG00000119638
ENSG00000137674				ENSG00000237412				ENSG00000151445
ENSG00000137745				ENSG00000130508				ENSG00000100596
ENSG00000137834				ENSG00000165917				ENSG00000100722
ENSG00000138696				ENSG00000077092				ENSG00000042088
ENSG00000139219				ENSG00000134438				ENSG00000015133
ENSG00000141485				ENSG00000173976				ENSG00000066427
ENSG00000141756				ENSG00000265203				ENSG00000100749
ENSG00000142513				ENSG00000138207				ENSG00000127152
ENSG00000142798				ENSG00000198570				ENSG00000131323
ENSG00000146872				ENSG00000139988				ENSG00000203485
ENSG00000149922				ENSG00000135437				ENSG00000142208
ENSG00000152592				ENSG00000115255				ENSG00000185024
ENSG00000152661				ENSG00000148604				ENSG00000128739
ENSG00000152952				ENSG00000186326				ENSG00000128731
ENSG00000152977				ENSG00000163914				ENSG00000198690
ENSG00000154764				ENSG00000079841				ENSG00000140199
ENSG00000155850				ENSG00000140522				ENSG00000128928
ENSG00000156150				ENSG00000149489				ENSG00000137802
ENSG00000156466				ENSG00000104237				ENSG00000159459
ENSG00000157399				ENSG00000183638				ENSG00000104164
ENSG00000157766				ENSG00000116745				ENSG00000103995
ENSG00000159899				ENSG00000092200				ENSG00000092439
ENSG00000160801				ENSG00000103494				ENSG00000104093
ENSG00000162551				ENSG00000102104				ENSG00000069966
ENSG00000162733				ENSG00000130561				ENSG00000137845
ENSG00000163501				ENSG00000165821				ENSG00000157483
ENSG00000164362				ENSG00000101115				ENSG00000129003
ENSG00000164619				ENSG00000284194				ENSG00000103657
ENSG00000164692				ENSG00000205138				ENSG00000169032
ENSG00000164761				ENSG00000164690				ENSG00000103591
ENSG00000164953				ENSG00000184302				ENSG00000140464
ENSG00000166147				ENSG00000152779				ENSG00000179151
ENSG00000166415				ENSG00000074621				ENSG00000169375
ENSG00000166813				ENSG00000188467				ENSG00000140374
ENSG00000167749				ENSG00000166558				ENSG00000177082
ENSG00000167941				ENSG00000139540				ENSG00000184056
ENSG00000169071				ENSG00000164175				ENSG00000140471
ENSG00000169105				ENSG00000088836				ENSG00000103148
ENSG00000169515				ENSG00000013293				ENSG00000103126
ENSG00000170374				ENSG00000198732				ENSG00000103266
ENSG00000171365				ENSG00000019549				ENSG00000100726
ENSG00000172572				ENSG00000100146				ENSG00000008710
ENSG00000173040				ENSG00000181449				ENSG00000131652
ENSG00000174640				ENSG00000042317				ENSG00000217930
ENSG00000174705				ENSG00000137868				ENSG00000183044
ENSG00000174792				ENSG00000184292				ENSG00000072864
ENSG00000176022				ENSG00000198650				ENSG00000170540
ENSG00000178522				ENSG00000204852				ENSG00000167186
ENSG00000178919				ENSG00000187079				ENSG00000140740
ENSG00000179111				ENSG00000120156				ENSG00000077238
ENSG00000180921				ENSG00000218336				ENSG00000213658
ENSG00000182500				ENSG00000137203				ENSG00000080603
ENSG00000183098				ENSG00000100234				ENSG00000103507
ENSG00000183691				ENSG00000179029				ENSG00000169896
ENSG00000184675				ENSG00000205084				ENSG00000069329
ENSG00000185960				ENSG00000164953				ENSG00000083799
ENSG00000187240				ENSG00000006042				ENSG00000140718
ENSG00000188095				ENSG00000119401				ENSG00000102900
ENSG00000196468				ENSG00000134160				ENSG00000159579
ENSG00000197859				ENSG00000106025				ENSG00000088682
ENSG00000198246				ENSG00000165533				ENSG00000140854
ENSG00000198569				ENSG00000166402				ENSG00000102974
ENSG00000198732				ENSG00000075886				ENSG00000103043
ENSG00000204103				ENSG00000188229				ENSG00000065427
ENSG00000204248				ENSG00000112041				ENSG00000103264
ENSG00000205084				ENSG00000077498				ENSG00000167508
ENSG00000205899				ENSG00000107165				ENSG00000198931
ENSG00000206013				ENSG00000154277				ENSG00000176715
ENSG00000233608				ENSG00000141161				ENSG00000131165
ENSG00000244486				ENSG00000006611				ENSG00000141252
ENSG00000264229				ENSG00000182040				ENSG00000132376
ENSG00000269900				ENSG00000042781				ENSG00000167716
				ENSG00000148704				ENSG00000108963
				ENSG00000100987				ENSG00000007168
				ENSG00000119614				ENSG00000197417
				ENSG00000143951				ENSG00000129250
				ENSG00000109501				ENSG00000198920
				ENSG00000095397				ENSG00000141506
				ENSG00000137693				ENSG00000011295
				ENSG00000225614				ENSG00000108557
				ENSG00000268757				ENSG00000171953
				ENSG00000107897				ENSG00000072210
				ENSG00000166748				ENSG00000108599
				ENSG00000130203				ENSG00000276085
				ENSG00000254636				ENSG00000244045
				ENSG00000125730				ENSG00000160602
				ENSG00000113600				ENSG00000132591
				ENSG00000269057				ENSG00000181481
				ENSG00000262875				ENSG00000271503
				ENSG00000062038				ENSG00000273611
				ENSG00000126001				ENSG00000161395
				ENSG00000265594				ENSG00000073584
				ENSG00000205403				ENSG00000186395
				ENSG00000136026				ENSG00000068120
				ENSG00000261832				ENSG00000131462
				ENSG00000232541				ENSG00000225190
				ENSG00000227801				ENSG00000073861
				ENSG00000230930				ENSG00000167085
				ENSG00000206290				ENSG00000239672
				ENSG00000235708				ENSG00000153933
				ENSG00000223699				ENSG00000141378
				ENSG00000130635				ENSG00000170836
				ENSG00000092758				ENSG00000266173
				ENSG00000269083				ENSG00000108604
				ENSG00000170959				ENSG00000154229
				ENSG00000058866				ENSG00000197170
				ENSG00000140829				ENSG00000109062
				ENSG00000197057				ENSG00000182173
				ENSG00000140092				ENSG00000161533
				ENSG00000181027				ENSG00000181038
				ENSG00000106692				ENSG00000184640
				ENSG00000176692				ENSG00000141543
				ENSG00000138759				ENSG00000141522
				ENSG00000150893				ENSG00000169696
				ENSG00000266662				ENSG00000169738
				ENSG00000264499				ENSG00000141551
				ENSG00000121742				ENSG00000141556
				ENSG00000260825				ENSG00000177426
				ENSG00000188888				ENSG00000141385
				ENSG00000155974				ENSG00000101752
				ENSG00000164588				ENSG00000101773
				ENSG00000143341				ENSG00000141384
				ENSG00000269411				ENSG00000101695
				ENSG00000166033				ENSG00000166974
				ENSG00000122970				ENSG00000134759
				ENSG00000214960				ENSG00000134049
				ENSG00000270408				ENSG00000101665
				ENSG00000122778				ENSG00000197563
				ENSG00000263243				ENSG00000171791
				ENSG00000106689				ENSG00000119537
				ENSG00000167210				ENSG00000166401
				ENSG00000259159				ENSG00000176225
				ENSG00000138823				ENSG00000172270
				ENSG00000261910				ENSG00000064687
				ENSG00000268281				ENSG00000065000
				ENSG00000162992				ENSG00000176619
				ENSG00000031544				ENSG00000167658
				ENSG00000238243				ENSG00000126934
				ENSG00000265832				ENSG00000127666
				ENSG00000269666				ENSG00000125656
				ENSG00000265228				ENSG00000167775
				ENSG00000273109				ENSG00000130816
				ENSG00000271442				ENSG00000090339
				ENSG00000273462				ENSG00000130164
				ENSG00000272932				ENSG00000130175
				ENSG00000273469				ENSG00000105607
				ENSG00000272964				ENSG00000160877
				ENSG00000273376				ENSG00000132024
				ENSG00000273224				ENSG00000072062
				ENSG00000273060				ENSG00000099797
				ENSG00000107618				ENSG00000099331
				ENSG00000271091				ENSG00000105647
				ENSG00000138083				ENSG00000105662
				ENSG00000268928				ENSG00000186010
				ENSG00000033867				ENSG00000272333
				ENSG00000112335				ENSG00000205155
				ENSG00000134595				ENSG00000130402
				ENSG00000072080				ENSG00000104835
				ENSG00000196628				ENSG00000090924
				ENSG00000268249				ENSG00000090006
				ENSG00000137561				ENSG00000123815
				ENSG00000184937				ENSG00000086544
				ENSG00000102935				ENSG00000105755
								ENSG00000105771
								ENSG00000118162
								ENSG00000105486
								ENSG00000087088
								ENSG00000126456
								ENSG00000010361
								ENSG00000213024
								ENSG00000105379
								ENSG00000105568
								ENSG00000125505
								ENSG00000170892
								ENSG00000125875
								ENSG00000101266
								ENSG00000101361
								ENSG00000171867
								ENSG00000132646
								ENSG00000125885
								ENSG00000125871
								ENSG00000101346
								ENSG00000101400
								ENSG00000101444
								ENSG00000198900
								ENSG00000198026
								ENSG00000100985
								ENSG00000062598
								ENSG00000124198
								ENSG00000101126
								ENSG00000124172
								ENSG00000130703
								ENSG00000101194
								ENSG00000159079
								ENSG00000159082
								ENSG00000159110
								ENSG00000159140
								ENSG00000157540
								ENSG00000142178
								ENSG00000131100
								ENSG00000184979
								ENSG00000093010
								ENSG00000183597
								ENSG00000241973
								ENSG00000099940
								ENSG00000099949
								ENSG00000186716
								ENSG00000240972
								ENSG00000100099
								ENSG00000100219
								ENSG00000182944
								ENSG00000186575
								ENSG00000133422
								ENSG00000100225
								ENSG00000100297
								ENSG00000100106
								ENSG00000100246
								ENSG00000196588
								ENSG00000196236
								ENSG00000100393
								ENSG00000198951
								ENSG00000130638
								ENSG00000100416
								ENSG00000100241
								ENSG00000025708
								ENSG00000100299
								ENSG00000182287
								ENSG00000177189
								ENSG00000012174
								ENSG00000102172
								ENSG00000174010
								ENSG00000130741
								ENSG00000101868
								ENSG00000215301
								ENSG00000147050
								ENSG00000147123
								ENSG00000182872
								ENSG00000068438
								ENSG00000102312
								ENSG00000094631
								ENSG00000102103
								ENSG00000068323
								ENSG00000196998
								ENSG00000101997
								ENSG00000072506
								ENSG00000086758
								ENSG00000172943
								ENSG00000102316
								ENSG00000001497
								ENSG00000147065
								ENSG00000089289
								ENSG00000082458
								ENSG00000184634
								ENSG00000147140
								ENSG00000147133
								ENSG00000147162
								ENSG00000131263
								ENSG00000131269
								ENSG00000165288
								ENSG00000147202
								ENSG00000126945
								ENSG00000068366
								ENSG00000077721
								ENSG00000125351
								ENSG00000158290
								ENSG00000171155
								ENSG00000125676
								ENSG00000156531
								ENSG00000129675
								ENSG00000147274
								ENSG00000102081
								ENSG00000262919
								ENSG00000185825
								ENSG00000172534
								ENSG00000147403
								ENSG00000203879
								ENSG00000269335
								ENSG00000155961
								ENSG00000185973
								ENSG00000116353
								ENSG00000168389
								ENSG00000123473
								ENSG00000157193
								ENSG00000116641
								ENSG00000162594
								ENSG00000116761
								ENSG00000121957
								ENSG00000173218
								ENSG00000198400
								ENSG00000066279
								ENSG00000117724
								ENSG00000186197
								ENSG00000124370
								ENSG00000169607
								ENSG00000168280
								ENSG00000144354
								ENSG00000197121
								ENSG00000188389
								ENSG00000129810
								ENSG00000183763
								ENSG00000174007
								ENSG00000138778
								ENSG00000151611
								ENSG00000197603
								ENSG00000049167
								ENSG00000169194
								ENSG00000132563
								ENSG00000072571
								ENSG00000118513
								ENSG00000105928
								ENSG00000106080
								ENSG00000011426
								ENSG00000091137
								ENSG00000104635
								ENSG00000265817
								ENSG00000164930
								ENSG00000147804
								ENSG00000147852
								ENSG00000178445
								ENSG00000165138
								ENSG00000119508
								ENSG00000108176
								ENSG00000198954
								ENSG00000119969
								ENSG00000107815
								ENSG00000148985
								ENSG00000110060
								ENSG00000139133
								ENSG00000111057
								ENSG00000139531
								ENSG00000173588
								ENSG00000122966
								ENSG00000139734
								ENSG00000198824
								ENSG00000157227
								ENSG00000126814
								ENSG00000137812
								ENSG00000169684
								ENSG00000099377
								ENSG00000166123
								ENSG00000181019
								ENSG00000140905
								ENSG00000261609
								ENSG00000103150
								ENSG00000108691
								ENSG00000277161
								ENSG00000094804
								ENSG00000131747
								ENSG00000131470
								ENSG00000005884
								ENSG00000267534
								ENSG00000075702
								ENSG00000079435
								ENSG00000100979
								ENSG00000124212
								ENSG00000087586
								ENSG00000159267
								ENSG00000160183
								ENSG00000100285
								ENSG00000189221
								ENSG00000102003
								ENSG00000126970
								ENSG00000090889
								ENSG00000080561
								ENSG00000101935
								ENSG00000188706
								ENSG00000114374
								ENSG00000159339
								ENSG00000164010
								ENSG00000117480
								ENSG00000162614
								ENSG00000150337
								ENSG00000143226
								ENSG00000162747
								ENSG00000174175
								ENSG00000187554
								ENSG00000179456
								ENSG00000150540
								ENSG00000091409
								ENSG00000163464
								ENSG00000018280
								ENSG00000160746
								ENSG00000121807
								ENSG00000185909
								ENSG00000145020
								ENSG00000055955
								ENSG00000121552
								ENSG00000181804
								ENSG00000114796
								ENSG00000109667
								ENSG00000174125
								ENSG00000163625
								ENSG00000145335
								ENSG00000138798
								ENSG00000137462
								ENSG00000182578
								ENSG00000070614
								ENSG00000204420
								ENSG00000112299
								ENSG00000019991
								ENSG00000196411
								ENSG00000204020
								ENSG00000119950
								ENSG00000110628
								ENSG00000175294
								ENSG00000175538
								ENSG00000109906
								ENSG00000149418
								ENSG00000188906
								ENSG00000135503
								ENSG00000123384
								ENSG00000090376
								ENSG00000122025
								ENSG00000119686
								ENSG00000128881
								ENSG00000140287
								ENSG00000140416
								ENSG00000213918
								ENSG00000198848
								ENSG00000205336
								ENSG00000141736
								ENSG00000173801
								ENSG00000134755
								ENSG00000127507
								ENSG00000105204
								ENSG00000104936
								ENSG00000183785
								ENSG00000100079
								ENSG00000184381
								ENSG00000100427
								ENSG00000205090
								ENSG00000187730
								ENSG00000142611
								ENSG00000187017
								ENSG00000049246
								ENSG00000162426
								ENSG00000175206
								ENSG00000162438
								ENSG00000186510
								ENSG00000184908
								ENSG00000142619
								ENSG00000276747
								ENSG00000009709
								ENSG00000188257
								ENSG00000162552
								ENSG00000133216
								ENSG00000158055
								ENSG00000187010
								ENSG00000188672
								ENSG00000131910
								ENSG00000175707
								ENSG00000126705
								ENSG00000162512
								ENSG00000189433
								ENSG00000188910
								ENSG00000169218
								ENSG00000117013
								ENSG00000142949
								ENSG00000196517
								ENSG00000162367
								ENSG00000162399
								ENSG00000162599
								ENSG00000187140
								ENSG00000116675
								ENSG00000116783
								ENSG00000162669
								ENSG00000181656
								ENSG00000197106
								ENSG00000177301
								ENSG00000171385
								ENSG00000134259
								ENSG00000118729
								ENSG00000265107
								ENSG00000143369
								ENSG00000159450
								ENSG00000143631
								ENSG00000203782
								ENSG00000185499
								ENSG00000143315
								ENSG00000162738
								ENSG00000143217
								ENSG00000158874
								ENSG00000143199
								ENSG00000116132
								ENSG00000116218
								ENSG00000058085
								ENSG00000116690
								ENSG00000116711
								ENSG00000081277
								ENSG00000118194
								ENSG00000143839
								ENSG00000184144
								ENSG00000117595
								ENSG00000143469
								ENSG00000143473
								ENSG00000152104
								ENSG00000196660
								ENSG00000143768
								ENSG00000181873
								ENSG00000135744
								ENSG00000162946
								ENSG00000077522
								ENSG00000198626
								ENSG00000133019
								ENSG00000155816
								ENSG00000180875
								ENSG00000186487
								ENSG00000176887
								ENSG00000157856
								ENSG00000115155
								ENSG00000171303
								ENSG00000084734
								ENSG00000179270
								ENSG00000158125
								ENSG00000138079
								ENSG00000138039
								ENSG00000170820
								ENSG00000119866
								ENSG00000183733
								ENSG00000116031
								ENSG00000116039
								ENSG00000003137
								ENSG00000274286
								ENSG00000168658
								ENSG00000135960
								ENSG00000074047
								ENSG00000136698
								ENSG00000115850
								ENSG00000073734
								ENSG00000128683
								ENSG00000128710
								ENSG00000204311
								ENSG00000162998
								ENSG00000168542
								ENSG00000204262
								ENSG00000138411
								ENSG00000119042
								ENSG00000144406
								ENSG00000178568
								ENSG00000144452
								ENSG00000115414
								ENSG00000135925
								ENSG00000152056
								ENSG00000081052
								ENSG00000169031
								ENSG00000168955
								ENSG00000135917
								ENSG00000130294
								ENSG00000172482
								ENSG00000157017
								ENSG00000157087
								ENSG00000157103
								ENSG00000157152
								ENSG00000169814
								ENSG00000092345
								ENSG00000114739
								ENSG00000168356
								ENSG00000163817
								ENSG00000241186
								ENSG00000181585
								ENSG00000160808
								ENSG00000114270
								ENSG00000164078
								ENSG00000114854
								ENSG00000157388
								ENSG00000163687
								ENSG00000168306
								ENSG00000185008
								ENSG00000151577
								ENSG00000181722
								ENSG00000145103
								ENSG00000173175
								ENSG00000160145
								ENSG00000174611
								ENSG00000144891
								ENSG00000196549
								ENSG00000163536
								ENSG00000075651
								ENSG00000144962
								ENSG00000114859
								ENSG00000113790
								ENSG00000163898
								ENSG00000181092
								ENSG00000145012
								ENSG00000163347
								ENSG00000113946
								ENSG00000114279
								ENSG00000145217
								ENSG00000178222
								ENSG00000185818
								ENSG00000184160
								ENSG00000163132
								ENSG00000169676
								ENSG00000109610
								ENSG00000157765
								ENSG00000215203
								ENSG00000151834
								ENSG00000163288
								ENSG00000128052
								ENSG00000205678
								ENSG00000197888
								ENSG00000171195
								ENSG00000080493
								ENSG00000152784
								ENSG00000152591
								ENSG00000255072
								ENSG00000152208
								ENSG00000196616
								ENSG00000248144
								ENSG00000188517
								ENSG00000145362
								ENSG00000164099
								ENSG00000172399
								ENSG00000138741
								ENSG00000109424
								ENSG00000250361
								ENSG00000170180
								ENSG00000151617
								ENSG00000109654
								ENSG00000109738
								ENSG00000038295
								ENSG00000129116
								ENSG00000066230
								ENSG00000113492
								ENSG00000113494
								ENSG00000079215
								ENSG00000168621
								ENSG00000145623
								ENSG00000169271
								ENSG00000164509
								ENSG00000178394
								ENSG00000152939
								ENSG00000197822
								ENSG00000164326
								ENSG00000171444
								ENSG00000164398
								ENSG00000131435
								ENSG00000197208
								ENSG00000146021
								ENSG00000185129
								ENSG00000204928
								ENSG00000091010
								ENSG00000156475
								ENSG00000164266
								ENSG00000164265
								ENSG00000169252
								ENSG00000155846
								ENSG00000237693
								ENSG00000186335
								ENSG00000145888
								ENSG00000113249
								ENSG00000172548
								ENSG00000113645
								ENSG00000168269
								ENSG00000074317
								ENSG00000160867
								ENSG00000087116
								ENSG00000137285
								ENSG00000096696
								ENSG00000078401
								ENSG00000146038
								ENSG00000124564
								ENSG00000168298
								ENSG00000204701
								ENSG00000204655
								ENSG00000204539
								ENSG00000168477
								ENSG00000204290
								ENSG00000197753
								ENSG00000112053
								ENSG00000180316
								ENSG00000112782
								ENSG00000170927
								ENSG00000151914
								ENSG00000203908
								ENSG00000196586
								ENSG00000203877
								ENSG00000135324
								ENSG00000112837
								ENSG00000112246
								ENSG00000164418
								ENSG00000112320
								ENSG00000112769
								ENSG00000240050
								ENSG00000189241
								ENSG00000185002
								ENSG00000198523
								ENSG00000186439
								ENSG00000112319
								ENSG00000112414
								ENSG00000152822
								ENSG00000198670
								ENSG00000112541
								ENSG00000164458
								ENSG00000112562
								ENSG00000186340
								ENSG00000105991
								ENSG00000105996
								ENSG00000106341
								ENSG00000187258
								ENSG00000164532
								ENSG00000175600
								ENSG00000015520
								ENSG00000164742
								ENSG00000158683
								ENSG00000132437
								ENSG00000158321
								ENSG00000186472
								ENSG00000005471
								ENSG00000004948
								ENSG00000106258
								ENSG00000087085
								ENSG00000170615
								ENSG00000189056
								ENSG00000091138
								ENSG00000091136
								ENSG00000128573
								ENSG00000001626
								ENSG00000128519
								ENSG00000128617
								ENSG00000199158
								ENSG00000122787
								ENSG00000105929
								ENSG00000257138
								ENSG00000204983
								ENSG00000275896
								ENSG00000197993
								ENSG00000106410
								ENSG00000164867
								ENSG00000130226
								ENSG00000104728
								ENSG00000136574
								ENSG00000164741
								ENSG00000038945
								ENSG00000078579
								ENSG00000104213
								ENSG00000156006
								ENSG00000175445
								ENSG00000061337
								ENSG00000168453
								ENSG00000188778
								ENSG00000164736
								ENSG00000181690
								ENSG00000178538
								ENSG00000165078
								ENSG00000104313
								ENSG00000104321
								ENSG00000104369
								ENSG00000164932
								ENSG00000147647
								ENSG00000169946
								ENSG00000174417
								ENSG00000184374
								ENSG00000169427
								ENSG00000126233
								ENSG00000178814
								ENSG00000107104
								ENSG00000107249
								ENSG00000107186
								ENSG00000165269
								ENSG00000165091
								ENSG00000119121
								ENSG00000148053
								ENSG00000106819
								ENSG00000136928
								ENSG00000136881
								ENSG00000136872
								ENSG00000186051
								ENSG00000260230
								ENSG00000196739
								ENSG00000041982
								ENSG00000148204
								ENSG00000136931
								ENSG00000284547
								ENSG00000106976
								ENSG00000130711
								ENSG00000160323
								ENSG00000148408
								ENSG00000261456
								ENSG00000151632
								ENSG00000198610
								ENSG00000151474
								ENSG00000077943
								ENSG00000165995
								ENSG00000168267
								ENSG00000095777
								ENSG00000107562
								ENSG00000263639
								ENSG00000187714
								ENSG00000165471
								ENSG00000122870
								ENSG00000151150
								ENSG00000138311
								ENSG00000183230
								ENSG00000122859
								ENSG00000197467
								ENSG00000156574
								ENSG00000156113
								ENSG00000185303
								ENSG00000122852
								ENSG00000227268
								ENSG00000187553
								ENSG00000186188
								ENSG00000138193
								ENSG00000165841
								ENSG00000138109
								ENSG00000138115
								ENSG00000241935
								ENSG00000172987
								ENSG00000120054
								ENSG00000166189
								ENSG00000148842
								ENSG00000203867
								ENSG00000186795
								ENSG00000170370
								ENSG00000188613
								ENSG00000154485
								ENSG00000108001
								ENSG00000148826
								ENSG00000171772
								ENSG00000069696
								ENSG00000117983
								ENSG00000223609
								ENSG00000213934
								ENSG00000166341
								ENSG00000188162
								ENSG00000129159
								ENSG00000129170
								ENSG00000165970
								ENSG00000205213
								ENSG00000176697
								ENSG00000110436
								ENSG00000134571
								ENSG00000134812
								ENSG00000149534
								ENSG00000149506
								ENSG00000197891
								ENSG00000172638
								ENSG00000248746
								ENSG00000173898
								ENSG00000173599
								ENSG00000175505
								ENSG00000167791
								ENSG00000069482
								ENSG00000186895
								ENSG00000162105
								ENSG00000184154
								ENSG00000187726
								ENSG00000175564
								ENSG00000149256
								ENSG00000137672
								ENSG00000196611
								ENSG00000149968
								ENSG00000204403
								ENSG00000110723
								ENSG00000170209
								ENSG00000137731
								ENSG00000177098
								ENSG00000149575
								ENSG00000110400
								ENSG00000109927
								ENSG00000166250
								ENSG00000166257
								ENSG00000154134
								ENSG00000165478
								ENSG00000064309
								ENSG00000149571
								ENSG00000151704
								ENSG00000183715
								ENSG00000151067
								ENSG00000111262
								ENSG00000130037
								ENSG00000159403
								ENSG00000175899
								ENSG00000173391
								ENSG00000070019
								ENSG00000151490
								ENSG00000151491
								ENSG00000139151
								ENSG00000111700
								ENSG00000134538
								ENSG00000134532
								ENSG00000123095
								ENSG00000057294
								ENSG00000174233
								ENSG00000139549
								ENSG00000135406
								ENSG00000167580
								ENSG00000161798
								ENSG00000170442
								ENSG00000205426
								ENSG00000170523
								ENSG00000135443
								ENSG00000170454
								ENSG00000185479
								ENSG00000170465
								ENSG00000205420
								ENSG00000186081
								ENSG00000139648
								ENSG00000170484
								ENSG00000172867
								ENSG00000167768
								ENSG00000170477
								ENSG00000170421
								ENSG00000135409
								ENSG00000123364
								ENSG00000177990
								ENSG00000174099
								ENSG00000165899
								ENSG00000139304
								ENSG00000180318
								ENSG00000049130
								ENSG00000169372
								ENSG00000179520
								ENSG00000012504
								ENSG00000139351
								ENSG00000171759
								ENSG00000139352
								ENSG00000111245
								ENSG00000158104
								ENSG00000187848
								ENSG00000102678
								ENSG00000132932
								ENSG00000133116
								ENSG00000120693
								ENSG00000102468
								ENSG00000139679
								ENSG00000123191
								ENSG00000136158
								ENSG00000178235
								ENSG00000184564
								ENSG00000215417
								ENSG00000043355
								ENSG00000102452
								ENSG00000102466
								ENSG00000125255
								ENSG00000134871
								ENSG00000092295
								ENSG00000184304
								ENSG00000100473
								ENSG00000198807
								ENSG00000168229
								ENSG00000165617
								ENSG00000126778
								ENSG00000119715
								ENSG00000196136
								ENSG00000066629
								ENSG00000185100
								ENSG00000179627
								ENSG00000179455
								ENSG00000254585
								ENSG00000182636
								ENSG00000185115
								ENSG00000159251
								ENSG00000134138
								ENSG00000166068
								ENSG00000104055
								ENSG00000242866
								ENSG00000074803
								ENSG00000186417
								ENSG00000138615
								ENSG00000138622
								ENSG00000080644
								ENSG00000207695
								ENSG00000103723
								ENSG00000103942
								ENSG00000185551
								ENSG00000154227
								ENSG00000260807
								ENSG00000162009
								ENSG00000196557
								ENSG00000126603
								ENSG00000140623
								ENSG00000213853
								ENSG00000169344
								ENSG00000103316
								ENSG00000155719
								ENSG00000099365
								ENSG00000140675
								ENSG00000176842
								ENSG00000103546
								ENSG00000070915
								ENSG00000166546
								ENSG00000140939
								ENSG00000159723
								ENSG00000140836
								ENSG00000135697
								ENSG00000154118
								ENSG00000129910
								ENSG00000141013
								ENSG00000108381
								ENSG00000167723
								ENSG00000141497
								ENSG00000179477
								ENSG00000179148
								ENSG00000200463
								ENSG00000091536
								ENSG00000260458
								ENSG00000007171
								ENSG00000108576
								ENSG00000172156
								ENSG00000204897
								ENSG00000171401
								ENSG00000171403
								ENSG00000186847
								ENSG00000186832
								ENSG00000128422
								ENSG00000161594
								ENSG00000204815
								ENSG00000161610
								ENSG00000108797
								ENSG00000126562
								ENSG00000131095
								ENSG00000186868
								ENSG00000108379
								ENSG00000198336
								ENSG00000108813
								ENSG00000006283
								ENSG00000121053
								ENSG00000108375
								ENSG00000123700
								ENSG00000132470
								ENSG00000173894
								ENSG00000141579
								ENSG00000154856
								ENSG00000134504
								ENSG00000134762
								ENSG00000175065
								ENSG00000046604
								ENSG00000141431
								ENSG00000134769
								ENSG00000075643
								ENSG00000152217
								ENSG00000141469
								ENSG00000167306
								ENSG00000172361
								ENSG00000187323
								ENSG00000081923
								ENSG00000166603
								ENSG00000166396
								ENSG00000179981
								ENSG00000115266
								ENSG00000213638
								ENSG00000104899
								ENSG00000104953
								ENSG00000179855
								ENSG00000167654
								ENSG00000156413
								ENSG00000171124
								ENSG00000167772
								ENSG00000105371
								ENSG00000197256
								ENSG00000198003
								ENSG00000141837
								ENSG00000105141
								ENSG00000074181
								ENSG00000171954
								ENSG00000269058
								ENSG00000248099
								ENSG00000006016
								ENSG00000021488
								ENSG00000245848
								ENSG00000124302
								ENSG00000153902
								ENSG00000105695
								ENSG00000161270
								ENSG00000181392
								ENSG00000105270
								ENSG00000197110
								ENSG00000160460
								ENSG00000255974
								ENSG00000197408
								ENSG00000213892
								ENSG00000189114
								ENSG00000177045
								ENSG00000105464
								ENSG00000176920
								ENSG00000130529
								ENSG00000169169
								ENSG00000105357
								ENSG00000131398
								ENSG00000167748
								ENSG00000126583
								ENSG00000167633
								ENSG00000167634
								ENSG00000129991
								ENSG00000105146
								ENSG00000101276
								ENSG00000101282
								ENSG00000101327
								ENSG00000125780
								ENSG00000166948
								ENSG00000101200
								ENSG00000101311
								ENSG00000101333
								ENSG00000132669
								ENSG00000125813
								ENSG00000131055
								ENSG00000101306
								ENSG00000167098
								ENSG00000101440
								ENSG00000088367
								ENSG00000149596
								ENSG00000124140
								ENSG00000158445
								ENSG00000124089
								ENSG00000101210
								ENSG00000203883
								ENSG00000188992
								ENSG00000154646
								ENSG00000159197
								ENSG00000180509
								ENSG00000159261
								ENSG00000157542
								ENSG00000183421
								ENSG00000175894
								ENSG00000160282
								ENSG00000040608
								ENSG00000100024
								ENSG00000133454
								ENSG00000225783
								ENSG00000169184
								ENSG00000183762
								ENSG00000100170
								ENSG00000166862
								ENSG00000100311
								ENSG00000100197
								ENSG00000128274
								ENSG00000186951
								ENSG00000130489
								ENSG00000251322
								ENSG00000146938
								ENSG00000101846
								ENSG00000101871
								ENSG00000169933
								ENSG00000173698
								ENSG00000091482
								ENSG00000165186
								ENSG00000169306
								ENSG00000047597
								ENSG00000156298
								ENSG00000126752
								ENSG00000273820
								ENSG00000158352
								ENSG00000130385
								ENSG00000241476
								ENSG00000124313
								ENSG00000102302
								ENSG00000079482
								ENSG00000158813
								ENSG00000120498
								ENSG00000196338
								ENSG00000229807
								ENSG00000050030
								ENSG00000102383
								ENSG00000122145
								ENSG00000196767
								ENSG00000147180
								ENSG00000124429
								ENSG00000080572
								ENSG00000197565
								ENSG00000188153
								ENSG00000077264
								ENSG00000077279
								ENSG00000268104
								ENSG00000125352
								ENSG00000182890
								ENSG00000125675
								ENSG00000122121
								ENSG00000156925
								ENSG00000155966
								ENSG00000013619
								ENSG00000067842
								ENSG00000126895
								ENSG00000102076
								ENSG00000268221
								ENSG00000155962
								ENSG00000184895
								ENSG00000100889

## Sheet: Table S5
Supplementary Table 5. Primers used for RT-PCR Sanger sequencing
Gene	Region	Primer sequence		Size
FANCA	Exon28-31	Forward	TGTGCAGCTGCTTATCTCCA	403
		Reverse	TCCATCAGTGCGTTGACAAGA
CLN6	Exon2-7	Forward	CATGGCTCTGTGAGCGCTGAT	816
		Reverse	CCAGGGCTCAGGGACGTAGAT
C1QBP	Exon2-6	Forward	GGTTGGGAGCTGGAACTGAA	434
		Reverse	AAAGTGTTGTCCACCCCTCG
GALC	Exon13-15	Forward	GAGTGGCTACTCTCGGCTTC	474
		Reverse	ACCTTTTCCCAGCCATCCAG
KAT6A	Exon13-15	Forward	TTGGAGTGCCTTTATCACCAA	416
		Reverse	CGTGTAGAACTGACTGGAGCC
ERCC8	Exon1-7	Forward	GGTTTGGAGGACCCTCTTCG	596
		Reverse	CTGTCAGCACTTGCTGTTGC
NAA15	Exon7-10	Forward	GCACTCAAGCCAGCTAATATGTTAG	312
		Reverse	GTAATCGCAGCTACTTGGGAGG
HGSNAT	Exon2-9	Forward	CAGAGCTGAAGATGGATCAGGCT	717
		Reverse	CAAACCACGGGAACACGAGGT
GLUL	Exon1-5	Forward	GTCGAGAGTGGGAGAAGAGC	624
		Reverse	CTGCTCCCACACCACAGTAA
GATAD2B	Exon2-5	Forward	GGCATTGCTCAAAAGGAAGGATTT	476
		Reverse	TCTGTACAACTGGAGTCTTCTGGACC

## Sheet: Table S6
Supplementary Table 6. List of TID events for families 20 and 47 (with target outlier TID events indicated in yellow)
TID events of PKD2 gene for Family 20
GeneID	geneSymbol	chr	strand	exonStart_0base	exonEnd	upstreamES	upstreamEE	downstreamES	downstreamEE	ID	IJC_SAMPLE_1	SJC_SAMPLE_1	IJC_SAMPLE_2	SJC_SAMPLE_2	IncFormLen	SkipFormLen	PValue	FDR	IncLevel1	IncLevel2	IncLevelDifference
ENSG00000118762	PKD2	chr4	+	88019457	88019571	88007634	88008328	88036135	88036353	88778	6,7	0,0	11,9,4,12,12,5,10,4,6,8,11,17,11,7,14,8,6,10,15,4,10,12,10,8,4,10,12,15,3,2,8,11,10,6,5,11,19,10,7,4,2,4,2,4,7,4,1,6,0,2,3,1,1,4,2,4,2,1,6,5,2,2,3,2,1,2,7,2,0,2,2,1,0,1,2,4,1,2,2,1,2,4,2,3,4,0,6,8,6,3,3,6,2,2,3,6,4,4,3,1,2,2,1,4,5,4,9,4,1,4,6,6,4,3,2,2,2,5	0,0,0,0,0,0,0,0,0,2,0,0,0,0,0,0,0,0,0,0,0,0,0,0,0,0,0,0,0,0,1,0,0,0,0,0,0,0,0,0,0,0,0,0,0,0,0,0,0,0,0,0,0,0,0,0,0,0,0,0,0,0,0,0,0,0,0,0,0,0,0,0,0,0,0,0,0,0,0,0,0,0,0,0,0,0,0,0,0,0,0,0,0,0,0,0,0,0,0,0,0,0,0,0,0,0,0,0,0,0,0,0,0,0,0,0,0,0	239	125	1	1	1.0,1.0	1.0,1.0,1.0,1.0,1.0,1.0,1.0,1.0,1.0,0.677,1.0,1.0,1.0,1.0,1.0,1.0,1.0,1.0,1.0,1.0,1.0,1.0,1.0,1.0,1.0,1.0,1.0,1.0,1.0,1.0,0.807,1.0,1.0,1.0,1.0,1.0,1.0,1.0,1.0,1.0,1.0,1.0,1.0,1.0,1.0,1.0,1.0,1.0,NA,1.0,1.0,1.0,1.0,1.0,1.0,1.0,1.0,1.0,1.0,1.0,1.0,1.0,1.0,1.0,1.0,1.0,1.0,1.0,NA,1.0,1.0,1.0,NA,1.0,1.0,1.0,1.0,1.0,1.0,1.0,1.0,1.0,1.0,1.0,1.0,NA,1.0,1.0,1.0,1.0,1.0,1.0,1.0,1.0,1.0,1.0,1.0,1.0,1.0,1.0…	0.005
ENSG00000118762	PKD2	chr4	+	88019457	88019571	88007634	88008328	88036219	88036353	88779	14,9	1,0	16,9,12,21,21,10,20,14,13,15,24,40,30,15,28,19,14,18,26,18,21,31,23,19,5,20,18,36,10,3,16,29,17,19,17,23,33,26,17,15,7,16,9,12,19,8,3,11,6,7,7,4,3,7,8,14,3,3,10,9,3,7,16,7,3,4,14,5,2,10,4,2,0,4,4,9,4,10,13,9,8,9,6,4,12,4,9,15,11,12,10,9,12,8,10,17,11,9,5,6,7,14,7,13,13,16,16,11,10,15,13,14,10,11,7,10,5,12	0,0,0,0,0,2,0,0,0,1,0,0,0,0,0,0,0,0,2,1,0,0,0,1,0,1,0,0,0,0,0,2,1,0,0,0,0,0,0,1,0,1,0,0,0,0,0,0,0,0,1,0,0,0,0,0,1,0,0,1,0,0,0,0,0,0,0,0,0,0,0,0,0,0,0,1,0,0,0,0,0,0,0,0,0,0,0,0,1,1,1,1,0,0,0,0,0,0,0,0,0,0,1,0,0,1,1,0,0,0,0,2,0,0,0,0,0,0	239	125	1	1	0.88,1.0	1.0,1.0,1.0,1.0,1.0,0.723,1.0,1.0,1.0,0.887,1.0,1.0,1.0,1.0,1.0,1.0,1.0,1.0,0.872,0.904,1.0,1.0,1.0,0.909,1.0,0.913,1.0,1.0,1.0,1.0,1.0,0.883,0.899,1.0,1.0,1.0,1.0,1.0,1.0,0.887,1.0,0.893,1.0,1.0,1.0,1.0,1.0,1.0,1.0,1.0,0.785,1.0,1.0,1.0,1.0,1.0,0.611,1.0,1.0,0.825,1.0,1.0,1.0,1.0,1.0,1.0,1.0,1.0,1.0,1.0,1.0,1.0,NA,1.0,1.0,0.825,1.0,1.0,1.0,1.0,1.0,1.0,1.0,1.0,1.0,1.0,1.0,1.0,0.852,0.863,0.839,0.…	-0.031
ENSG00000118762	PKD2	chr4	+	88038250	88038501	88036063	88036353	88051990	88052158	88780	28,24	0,0	26,20,29,24,33,32,23,16,23,37,41,41,50,16,49,22,33,34,31,44,51,56,45,58,24,25,36,51,16,12,52,50,33,35,33,39,39,30,40,38,19,21,33,37,35,39,14,19,26,25,17,16,11,28,9,26,20,11,22,24,26,29,23,14,13,13,18,9,8,16,16,7,7,16,5,25,28,10,26,14,25,22,17,23,25,17,16,26,14,34,12,18,28,13,22,16,16,15,17,19,31,19,18,38,35,22,29,25,18,27,37,32,31,33,28,33,11,19	0,0,0,0,0,0,0,0,0,0,0,0,0,0,0,0,0,0,0,0,0,0,0,0,0,0,0,0,0,0,0,0,0,0,0,0,0,0,0,0,0,0,0,0,0,0,0,0,0,0,0,0,0,0,0,0,0,0,0,0,0,0,0,0,0,0,0,0,0,0,0,0,0,0,0,0,0,0,1,0,0,0,0,0,0,0,0,0,0,0,0,0,0,0,0,0,0,0,0,0,0,0,0,0,0,0,0,0,0,0,0,0,0,0,0,0,0,0	352	125	1	1	1.0,1.0	1.0,1.0,1.0,1.0,1.0,1.0,1.0,1.0,1.0,1.0,1.0,1.0,1.0,1.0,1.0,1.0,1.0,1.0,1.0,1.0,1.0,1.0,1.0,1.0,1.0,1.0,1.0,1.0,1.0,1.0,1.0,1.0,1.0,1.0,1.0,1.0,1.0,1.0,1.0,1.0,1.0,1.0,1.0,1.0,1.0,1.0,1.0,1.0,1.0,1.0,1.0,1.0,1.0,1.0,1.0,1.0,1.0,1.0,1.0,1.0,1.0,1.0,1.0,1.0,1.0,1.0,1.0,1.0,1.0,1.0,1.0,1.0,1.0,1.0,1.0,1.0,1.0,1.0,0.902,1.0,1.0,1.0,1.0,1.0,1.0,1.0,1.0,1.0,1.0,1.0,1.0,1.0,1.0,1.0,1.0,1.0,1.0,1.0,1.0,1…	0.001
ENSG00000118762	PKD2	chr4	+	88038250	88038501	88036063	88036353	88056085	88056267	88781	26,24	0,0	25,20,29,21,33,31,22,16,23,35,40,37,49,16,48,20,33,34,31,43,50,53,44,57,23,25,36,48,16,12,52,50,30,34,33,37,38,29,40,38,19,21,33,36,35,38,14,19,26,25,17,16,11,28,9,26,20,11,22,24,25,29,21,13,13,13,18,8,8,16,16,6,7,16,5,25,28,10,26,13,25,21,17,23,25,17,16,25,14,34,12,16,28,13,20,15,16,16,17,18,31,19,18,38,35,20,29,25,18,27,36,32,31,33,26,31,11,19	0,0,0,0,0,0,0,0,0,0,0,0,0,0,0,0,0,0,0,0,0,0,0,0,0,0,0,0,0,0,0,0,0,0,0,0,0,0,0,0,1,0,0,0,0,0,0,0,0,0,0,0,0,0,0,0,0,0,0,0,0,0,0,0,0,0,0,0,0,0,0,0,0,0,0,0,0,0,0,0,0,0,0,0,0,0,0,0,0,0,0,0,0,0,0,0,0,0,0,0,0,0,0,0,0,0,0,0,0,0,0,0,0,0,0,0,0,0	352	125	1	1	1.0,1.0	1.0,1.0,1.0,1.0,1.0,1.0,1.0,1.0,1.0,1.0,1.0,1.0,1.0,1.0,1.0,1.0,1.0,1.0,1.0,1.0,1.0,1.0,1.0,1.0,1.0,1.0,1.0,1.0,1.0,1.0,1.0,1.0,1.0,1.0,1.0,1.0,1.0,1.0,1.0,1.0,0.871,1.0,1.0,1.0,1.0,1.0,1.0,1.0,1.0,1.0,1.0,1.0,1.0,1.0,1.0,1.0,1.0,1.0,1.0,1.0,1.0,1.0,1.0,1.0,1.0,1.0,1.0,1.0,1.0,1.0,1.0,1.0,1.0,1.0,1.0,1.0,1.0,1.0,1.0,1.0,1.0,1.0,1.0,1.0,1.0,1.0,1.0,1.0,1.0,1.0,1.0,1.0,1.0,1.0,1.0,1.0,1.0,1.0,1.0,1…	0.001
ENSG00000118762	PKD2	chr4	+	88043232	88043457	88038250	88038501	88046641	88046870	88782	38,35	0,0	27,33,43,42,42,25,27,41,42,37,48,68,77,46,80,30,43,56,52,50,46,35,51,44,23,32,46,47,20,14,46,47,31,37,35,39,58,47,30,59,37,34,29,42,45,27,15,29,19,35,24,12,26,30,26,32,30,15,34,45,37,32,18,21,19,20,35,18,18,16,21,12,3,13,7,23,30,13,40,32,36,27,25,28,30,27,35,51,33,41,28,19,31,29,51,36,45,13,19,34,36,37,27,39,54,22,39,48,26,50,49,43,26,43,33,31,25,25	0,0,0,1,1,0,1,0,0,0,0,0,0,0,0,2,0,0,0,0,0,0,0,1,0,2,0,0,0,0,0,0,0,0,0,0,0,0,0,0,0,0,0,0,1,0,1,0,1,0,0,0,0,0,0,0,0,0,0,0,0,0,0,0,1,1,2,1,2,0,0,0,0,0,0,0,2,0,0,0,1,1,0,2,1,0,0,0,0,2,1,1,0,0,2,0,3,0,0,0,0,0,0,0,0,0,1,0,0,2,0,0,0,1,0,0,0,1	326	125	1	1	1.0,1.0	1.0,1.0,1.0,0.942,0.942,1.0,0.912,1.0,1.0,1.0,1.0,1.0,1.0,1.0,1.0,0.852,1.0,1.0,1.0,1.0,1.0,1.0,1.0,0.944,1.0,0.86,1.0,1.0,1.0,1.0,1.0,1.0,1.0,1.0,1.0,1.0,1.0,1.0,1.0,1.0,1.0,1.0,1.0,1.0,0.945,1.0,0.852,1.0,0.879,1.0,1.0,1.0,1.0,1.0,1.0,1.0,1.0,1.0,1.0,1.0,1.0,1.0,1.0,1.0,0.879,0.885,0.87,0.873,0.775,1.0,1.0,1.0,1.0,1.0,1.0,1.0,0.852,1.0,1.0,1.0,0.932,0.912,1.0,0.843,0.92,1.0,1.0,1.0,1.0,0.887,0.…	0.025
ENSG00000118762	PKD2	chr4	+	88043232	88043457	88038250	88038501	88056085	88056267	88783	33,24	0,0	19,26,31,31,30,19,22,29,33,30,37,52,52,36,66,20,38,43,37,36,29,31,42,32,20,25,37,42,16,11,33,38,26,29,28,29,49,37,30,52,26,26,24,33,33,16,11,19,18,28,17,9,22,18,18,23,22,8,22,33,31,25,12,12,11,14,19,15,14,8,11,7,3,11,5,15,20,5,26,23,31,14,17,17,18,19,28,39,28,28,19,17,20,22,36,27,32,11,15,24,26,23,23,27,30,15,27,34,20,43,38,32,23,33,26,21,21,19	0,0,0,0,0,0,0,0,0,0,0,0,0,0,0,0,0,0,0,0,0,0,0,0,0,0,0,0,0,0,0,0,0,0,0,0,0,0,0,0,0,0,0,0,0,0,0,0,0,0,0,0,0,0,0,0,0,0,0,0,0,0,0,0,0,0,0,0,0,0,0,0,0,0,0,0,0,0,0,0,0,0,0,0,0,0,0,0,0,0,0,0,0,0,0,0,0,1,0,0,0,0,0,0,0,0,0,0,0,0,0,0,0,0,0,0,0,0	326	125	1	1	1.0,1.0	1.0,1.0,1.0,1.0,1.0,1.0,1.0,1.0,1.0,1.0,1.0,1.0,1.0,1.0,1.0,1.0,1.0,1.0,1.0,1.0,1.0,1.0,1.0,1.0,1.0,1.0,1.0,1.0,1.0,1.0,1.0,1.0,1.0,1.0,1.0,1.0,1.0,1.0,1.0,1.0,1.0,1.0,1.0,1.0,1.0,1.0,1.0,1.0,1.0,1.0,1.0,1.0,1.0,1.0,1.0,1.0,1.0,1.0,1.0,1.0,1.0,1.0,1.0,1.0,1.0,1.0,1.0,1.0,1.0,1.0,1.0,1.0,1.0,1.0,1.0,1.0,1.0,1.0,1.0,1.0,1.0,1.0,1.0,1.0,1.0,1.0,1.0,1.0,1.0,1.0,1.0,1.0,1.0,1.0,1.0,1.0,1.0,0.808,1.0,1…	0.002
ENSG00000118762	PKD2	chr4	+	88046641	88046870	88038250	88038501	88051990	88052158	88784	32,18	2,0	24,24,16,34,61,37,23,32,33,45,54,61,64,35,58,85,39,66,66,37,54,52,46,56,35,51,49,46,18,9,67,54,35,36,43,37,45,41,43,46,42,37,21,39,45,42,14,28,30,27,25,17,21,20,12,31,14,10,20,31,21,22,20,11,15,9,35,22,21,19,12,16,5,10,4,29,32,30,32,30,41,39,28,30,44,15,23,44,33,54,27,27,37,27,42,22,47,22,31,34,43,38,15,20,43,32,47,41,25,40,44,37,25,36,35,39,14,30	1,0,0,3,0,1,1,0,0,2,1,4,1,0,1,2,0,0,0,1,1,3,1,1,1,0,0,3,0,0,0,0,3,1,0,2,1,1,0,0,0,0,0,1,0,1,0,0,0,0,0,0,0,0,0,0,0,0,0,0,1,0,2,1,0,0,0,1,0,0,0,1,0,0,0,0,0,0,0,1,0,1,0,0,0,0,0,1,0,0,0,2,0,0,2,1,0,0,0,1,0,0,0,0,0,2,0,0,0,0,1,0,0,0,2,2,0,0	330	125	0.605887	1	0.858,1.0	0.901,1.0,1.0,0.811,1.0,0.933,0.897,1.0,1.0,0.895,0.953,0.852,0.96,1.0,0.956,0.942,1.0,1.0,1.0,0.933,0.953,0.868,0.946,0.955,0.93,1.0,1.0,0.853,1.0,1.0,1.0,1.0,0.815,0.932,1.0,0.875,0.945,0.94,1.0,1.0,1.0,1.0,1.0,0.937,1.0,0.941,1.0,1.0,1.0,1.0,1.0,1.0,1.0,1.0,1.0,1.0,1.0,1.0,1.0,1.0,0.888,1.0,0.791,0.806,1.0,1.0,1.0,0.893,1.0,1.0,1.0,0.858,1.0,1.0,1.0,1.0,1.0,1.0,1.0,0.919,1.0,0.937,1.0,1.0,1.0,…	-0.038
ENSG00000118762	PKD2	chr4	+	88046641	88046870	88038250	88038501	88056085	88056267	88785	12,5	0,0	12,14,7,14,20,7,3,11,11,12,15,15,13,12,13,24,16,14,21,13,18,10,7,13,7,15,18,18,6,1,20,26,9,11,16,13,13,11,15,13,10,12,9,11,14,10,5,8,8,6,8,2,10,5,4,7,6,3,8,12,6,3,3,3,2,4,15,5,9,5,3,5,0,2,1,12,13,13,11,8,17,15,12,9,18,4,12,12,14,14,7,9,13,10,9,4,13,6,4,9,12,13,5,10,12,8,14,13,8,18,16,11,11,17,19,13,7,10	0,0,0,0,0,0,0,0,0,0,0,0,0,0,0,0,0,0,0,0,0,0,0,0,0,0,0,0,0,0,0,0,0,0,0,0,0,0,0,0,0,0,0,0,0,0,0,0,0,0,0,0,0,0,0,0,0,0,0,0,0,0,0,0,0,0,0,0,0,0,0,0,0,0,0,0,0,0,0,0,0,0,0,0,0,0,0,0,0,0,0,0,0,0,0,0,0,1,0,0,0,0,0,0,0,0,0,0,0,0,0,0,0,0,0,0,0,0	330	125	1	1	1.0,1.0	1.0,1.0,1.0,1.0,1.0,1.0,1.0,1.0,1.0,1.0,1.0,1.0,1.0,1.0,1.0,1.0,1.0,1.0,1.0,1.0,1.0,1.0,1.0,1.0,1.0,1.0,1.0,1.0,1.0,1.0,1.0,1.0,1.0,1.0,1.0,1.0,1.0,1.0,1.0,1.0,1.0,1.0,1.0,1.0,1.0,1.0,1.0,1.0,1.0,1.0,1.0,1.0,1.0,1.0,1.0,1.0,1.0,1.0,1.0,1.0,1.0,1.0,1.0,1.0,1.0,1.0,1.0,1.0,1.0,1.0,1.0,1.0,NA,1.0,1.0,1.0,1.0,1.0,1.0,1.0,1.0,1.0,1.0,1.0,1.0,1.0,1.0,1.0,1.0,1.0,1.0,1.0,1.0,1.0,1.0,1.0,1.0,0.694,1.0,1.…	0.003
ENSG00000118762	PKD2	chr4	+	88046641	88046870	88043232	88043457	88051990	88052158	88786	37,29	2,3	32,31,28,44,72,43,27,44,42,52,65,77,89,45,72,93,44,79,81,51,71,56,55,67,38,56,58,51,22,12,80,63,40,44,50,47,54,51,43,53,53,45,26,48,56,53,17,38,30,34,32,20,25,32,20,40,22,17,32,43,27,29,26,20,22,14,49,24,23,27,22,21,5,12,6,37,40,38,46,39,46,51,36,39,55,24,30,56,38,65,35,28,48,35,56,31,57,24,35,45,53,52,19,32,67,39,58,55,31,45,55,48,28,45,42,49,18,35	2,5,3,7,3,5,2,4,3,2,3,3,1,5,2,5,1,4,1,3,4,4,4,5,3,1,6,3,0,1,5,7,6,3,1,0,9,3,2,5,3,7,6,0,8,1,6,3,2,5,4,1,3,4,3,4,6,5,7,2,7,1,3,3,2,1,3,3,3,3,5,1,1,6,2,3,4,4,3,3,3,2,3,3,6,3,1,3,4,5,7,4,4,5,3,2,9,7,3,4,7,10,1,8,12,2,4,2,6,5,7,5,4,9,8,4,4,0	330	125	0.450867	1	0.875,0.785	0.858,0.701,0.78,0.704,0.901,0.765,0.836,0.806,0.841,0.908,0.891,0.907,0.971,0.773,0.932,0.876,0.943,0.882,0.968,0.866,0.871,0.841,0.839,0.835,0.828,0.955,0.785,0.866,1.0,0.82,0.858,0.773,0.716,0.847,0.95,1.0,0.694,0.866,0.891,0.801,0.87,0.709,0.621,1.0,0.726,0.953,0.518,0.828,0.85,0.72,0.752,0.883,0.759,0.752,0.716,0.791,0.581,0.563,0.634,0.891,0.594,0.917,0.767,0.716,0.806,0.841,0.861,0.752,0.7…	0.035
ENSG00000118762	PKD2	chr4	+	88046641	88046870	88043232	88043457	88056085	88056267	88787	17,16	0,0	20,21,19,24,31,13,7,23,20,19,26,31,38,22,27,32,21,27,36,27,35,14,16,24,10,20,27,23,10,4,33,35,14,19,23,23,22,21,15,20,21,20,14,20,25,21,8,18,8,13,15,5,14,17,12,16,14,10,20,24,12,10,9,12,9,9,29,7,11,13,13,10,0,4,3,20,21,21,25,17,22,27,20,18,29,13,19,24,19,25,15,10,24,18,23,13,23,8,8,20,22,27,9,22,36,15,25,27,14,23,27,22,14,26,26,23,11,15	0,0,0,0,0,0,0,0,0,0,0,0,0,0,0,0,0,0,0,0,0,0,0,0,0,0,0,0,0,0,0,0,0,0,0,0,0,0,0,0,0,0,0,0,0,0,0,0,0,0,0,0,0,0,0,0,0,0,0,0,0,0,0,0,0,0,0,0,0,0,0,0,0,0,0,0,0,0,0,0,1,0,0,0,0,1,0,0,0,0,0,0,0,1,1,0,0,0,0,1,0,0,0,0,0,0,0,0,0,0,0,0,0,0,0,0,0,0	330	125	1	1	1.0,1.0	1.0,1.0,1.0,1.0,1.0,1.0,1.0,1.0,1.0,1.0,1.0,1.0,1.0,1.0,1.0,1.0,1.0,1.0,1.0,1.0,1.0,1.0,1.0,1.0,1.0,1.0,1.0,1.0,1.0,1.0,1.0,1.0,1.0,1.0,1.0,1.0,1.0,1.0,1.0,1.0,1.0,1.0,1.0,1.0,1.0,1.0,1.0,1.0,1.0,1.0,1.0,1.0,1.0,1.0,1.0,1.0,1.0,1.0,1.0,1.0,1.0,1.0,1.0,1.0,1.0,1.0,1.0,1.0,1.0,1.0,1.0,1.0,NA,1.0,1.0,1.0,1.0,1.0,1.0,1.0,0.893,1.0,1.0,1.0,1.0,0.831,1.0,1.0,1.0,1.0,1.0,1.0,1.0,0.872,0.897,1.0,1.0,1.0,…	0.005
ENSG00000118762	PKD2	chr4	+	88051990	88052158	88036219	88036353	88056085	88056267	88788	33,36	0,0	16,24,23,37,34,28,25,20,39,41,60,89,49,34,54,46,31,68,47,50,57,55,48,49,27,41,60,63,19,7,44,47,33,37,39,43,49,50,40,40,40,50,33,53,43,39,33,35,28,32,29,20,8,36,20,42,28,11,31,38,23,34,30,14,26,14,32,26,17,23,13,24,6,26,14,34,34,25,41,23,43,30,29,31,48,34,26,50,41,54,46,20,39,36,41,19,43,24,40,22,41,41,16,36,49,48,46,42,34,37,34,38,52,52,48,26,20,31	0,0,0,0,0,0,0,0,0,0,0,0,0,0,0,0,0,0,0,0,0,0,0,0,0,0,0,0,0,0,0,0,0,0,0,0,0,0,0,0,1,0,0,0,0,0,0,0,0,0,0,0,0,0,0,0,0,0,0,0,0,0,0,0,0,0,0,0,0,0,0,0,0,0,0,0,0,0,0,0,0,0,0,0,0,0,0,0,0,0,0,0,0,0,0,0,0,0,0,0,0,0,0,0,0,0,0,0,0,0,0,0,0,0,0,0,0,0	269	125	1	1	1.0,1.0	1.0,1.0,1.0,1.0,1.0,1.0,1.0,1.0,1.0,1.0,1.0,1.0,1.0,1.0,1.0,1.0,1.0,1.0,1.0,1.0,1.0,1.0,1.0,1.0,1.0,1.0,1.0,1.0,1.0,1.0,1.0,1.0,1.0,1.0,1.0,1.0,1.0,1.0,1.0,1.0,0.949,1.0,1.0,1.0,1.0,1.0,1.0,1.0,1.0,1.0,1.0,1.0,1.0,1.0,1.0,1.0,1.0,1.0,1.0,1.0,1.0,1.0,1.0,1.0,1.0,1.0,1.0,1.0,1.0,1.0,1.0,1.0,1.0,1.0,1.0,1.0,1.0,1.0,1.0,1.0,1.0,1.0,1.0,1.0,1.0,1.0,1.0,1.0,1.0,1.0,1.0,1.0,1.0,1.0,1.0,1.0,1.0,1.0,1.0,1…	0
ENSG00000118762	PKD2	chr4	+	88051990	88052158	88038250	88038501	88056085	88056267	88789	35,36	0,0	17,24,23,40,34,29,26,20,39,43,61,93,50,34,55,48,31,68,47,51,58,58,49,50,28,41,60,66,19,7,44,47,36,38,39,45,50,51,40,40,40,50,33,54,43,40,33,35,28,32,29,20,8,36,20,42,28,11,31,38,24,34,32,15,26,14,32,27,17,23,13,25,6,26,14,34,34,25,40,24,43,31,29,31,48,34,26,51,41,54,46,22,39,36,43,20,43,24,40,23,41,41,16,36,49,50,46,42,34,37,35,38,52,52,50,28,20,31	0,0,0,0,0,0,0,0,0,0,0,0,0,0,0,0,0,0,0,0,0,0,0,0,0,0,0,0,0,0,0,0,0,0,0,0,0,0,0,0,0,0,0,0,0,0,0,0,0,0,0,0,0,0,0,0,0,0,0,0,0,0,0,0,0,0,0,0,0,0,0,0,0,0,0,0,0,0,0,0,0,0,0,0,0,0,0,0,0,0,0,0,0,0,0,0,0,1,0,0,0,0,0,0,0,0,0,0,0,0,0,0,0,0,0,0,0,0	269	125	1	1	1.0,1.0	1.0,1.0,1.0,1.0,1.0,1.0,1.0,1.0,1.0,1.0,1.0,1.0,1.0,1.0,1.0,1.0,1.0,1.0,1.0,1.0,1.0,1.0,1.0,1.0,1.0,1.0,1.0,1.0,1.0,1.0,1.0,1.0,1.0,1.0,1.0,1.0,1.0,1.0,1.0,1.0,1.0,1.0,1.0,1.0,1.0,1.0,1.0,1.0,1.0,1.0,1.0,1.0,1.0,1.0,1.0,1.0,1.0,1.0,1.0,1.0,1.0,1.0,1.0,1.0,1.0,1.0,1.0,1.0,1.0,1.0,1.0,1.0,1.0,1.0,1.0,1.0,1.0,1.0,1.0,1.0,1.0,1.0,1.0,1.0,1.0,1.0,1.0,1.0,1.0,1.0,1.0,1.0,1.0,1.0,1.0,1.0,1.0,0.918,1.0,1…	0.001
ENSG00000118762	PKD2	chr4	+	88051990	88052158	88043260	88043457	88056085	88056267	88790	35,39	0,0	18,29,26,44,37,33,27,24,42,43,63,92,50,39,56,51,32,72,48,53,61,59,52,54,30,42,66,66,19,8,49,54,39,40,40,43,58,53,42,45,43,57,39,53,51,40,39,38,30,37,33,21,11,40,23,46,34,16,38,40,30,35,33,17,28,15,35,29,20,26,18,25,7,32,16,37,38,29,43,26,46,32,32,34,54,37,27,53,45,59,53,24,43,41,44,21,52,31,43,26,48,51,17,44,61,50,50,44,40,42,41,43,56,61,56,30,24,31	0,0,0,0,0,0,0,0,0,0,0,0,0,0,0,0,0,0,0,0,0,0,0,0,0,0,0,0,0,0,0,0,0,0,0,0,0,0,0,0,0,0,0,0,0,0,0,0,0,0,0,0,0,0,0,0,0,0,0,0,0,0,0,0,0,0,0,0,0,0,0,0,0,0,0,0,0,0,0,0,1,0,0,0,0,1,0,0,0,0,0,0,0,1,1,0,0,0,0,1,0,0,0,0,0,0,0,0,0,0,0,0,0,0,0,0,0,0	269	125	1	1	1.0,1.0	1.0,1.0,1.0,1.0,1.0,1.0,1.0,1.0,1.0,1.0,1.0,1.0,1.0,1.0,1.0,1.0,1.0,1.0,1.0,1.0,1.0,1.0,1.0,1.0,1.0,1.0,1.0,1.0,1.0,1.0,1.0,1.0,1.0,1.0,1.0,1.0,1.0,1.0,1.0,1.0,1.0,1.0,1.0,1.0,1.0,1.0,1.0,1.0,1.0,1.0,1.0,1.0,1.0,1.0,1.0,1.0,1.0,1.0,1.0,1.0,1.0,1.0,1.0,1.0,1.0,1.0,1.0,1.0,1.0,1.0,1.0,1.0,1.0,1.0,1.0,1.0,1.0,1.0,1.0,1.0,0.955,1.0,1.0,1.0,1.0,0.945,1.0,1.0,1.0,1.0,1.0,1.0,1.0,0.95,0.953,1.0,1.0,1.0,…	0.002
ENSG00000118762	PKD2	chr4	+	88051990	88052158	88046641	88046870	88056085	88056267	88791	53,49	0,0	28,34,32,57,75,59,46,41,61,74,99,135,100,58,99,108,54,120,93,74,94,97,88,92,57,77,92,92,31,15,91,75,59,64,67,67,81,80,68,75,72,75,45,81,74,72,42,55,50,53,46,35,19,52,28,66,36,18,43,57,38,53,47,22,39,19,52,43,31,37,22,35,11,34,17,51,53,42,61,45,68,54,47,52,75,45,37,83,60,94,66,38,63,53,74,37,78,40,67,47,73,66,26,46,80,72,79,70,51,59,63,64,67,71,64,52,27,52	0,0,0,0,0,0,0,0,0,0,0,0,0,0,0,0,0,0,0,0,0,0,0,0,0,0,1,0,0,0,0,0,0,0,1,0,0,0,0,1,0,0,0,0,0,0,0,0,0,0,0,0,0,0,0,0,0,0,0,0,0,0,0,0,0,0,0,0,0,0,0,0,0,0,0,0,0,0,0,0,1,0,0,0,1,0,0,0,0,0,0,0,0,0,0,0,1,0,0,0,0,0,0,0,0,0,0,0,0,0,1,0,0,0,0,0,0,1	269	125	1	1	1.0,1.0	1.0,1.0,1.0,1.0,1.0,1.0,1.0,1.0,1.0,1.0,1.0,1.0,1.0,1.0,1.0,1.0,1.0,1.0,1.0,1.0,1.0,1.0,1.0,1.0,1.0,1.0,0.977,1.0,1.0,1.0,1.0,1.0,1.0,1.0,0.969,1.0,1.0,1.0,1.0,0.972,1.0,1.0,1.0,1.0,1.0,1.0,1.0,1.0,1.0,1.0,1.0,1.0,1.0,1.0,1.0,1.0,1.0,1.0,1.0,1.0,1.0,1.0,1.0,1.0,1.0,1.0,1.0,1.0,1.0,1.0,1.0,1.0,1.0,1.0,1.0,1.0,1.0,1.0,1.0,1.0,0.969,1.0,1.0,1.0,0.972,1.0,1.0,1.0,1.0,1.0,1.0,1.0,1.0,1.0,1.0,1.0,0.973…	0.002
ENSG00000118762	PKD2	chr4	+	88056085	88056267	88043232	88043457	88065761	88065879	88792	13,13	0,0	3,9,12,11,12,6,4,8,7,7,9,21,8,8,9,4,14,10,3,10,14,14,13,9,3,5,7,12,4,2,7,19,7,12,10,5,8,9,6,9,15,10,9,12,9,10,6,7,11,5,5,2,11,6,3,7,3,2,5,6,4,11,6,2,7,3,13,6,1,7,7,3,2,2,3,9,5,3,7,12,13,5,10,6,9,7,4,10,12,13,13,10,18,11,5,5,8,6,16,7,9,9,8,14,19,8,3,6,7,9,6,11,10,14,9,4,5,4	0,0,0,0,0,0,0,0,0,0,0,0,0,0,0,0,0,0,0,0,0,0,0,0,0,0,0,0,0,0,0,0,0,0,0,0,0,0,0,0,0,0,0,0,0,0,0,0,0,0,0,0,0,0,0,0,0,0,0,0,0,0,0,0,0,0,0,0,0,0,0,0,0,0,0,0,0,0,1,0,0,1,1,0,0,0,0,0,0,0,0,0,0,0,0,0,0,0,0,0,0,0,0,0,0,0,0,0,0,0,0,0,0,0,0,0,0,0	283	125	1	1	1.0,1.0	1.0,1.0,1.0,1.0,1.0,1.0,1.0,1.0,1.0,1.0,1.0,1.0,1.0,1.0,1.0,1.0,1.0,1.0,1.0,1.0,1.0,1.0,1.0,1.0,1.0,1.0,1.0,1.0,1.0,1.0,1.0,1.0,1.0,1.0,1.0,1.0,1.0,1.0,1.0,1.0,1.0,1.0,1.0,1.0,1.0,1.0,1.0,1.0,1.0,1.0,1.0,1.0,1.0,1.0,1.0,1.0,1.0,1.0,1.0,1.0,1.0,1.0,1.0,1.0,1.0,1.0,1.0,1.0,1.0,1.0,1.0,1.0,1.0,1.0,1.0,1.0,1.0,1.0,0.756,1.0,1.0,0.688,0.815,1.0,1.0,1.0,1.0,1.0,1.0,1.0,1.0,1.0,1.0,1.0,1.0,1.0,1.0,1.0,1…	0.006
ENSG00000118762	PKD2	chr4	+	88056085	88056267	88051990	88052158	88061905	88062004	88793	56,61	0,0	20,34,35,40,47,33,30,26,49,49,63,100,58,43,59,47,39,77,50,54,67,63,63,58,31,43,63,73,26,16,49,60,42,50,53,49,54,58,45,46,50,55,46,61,47,48,37,41,40,38,40,23,19,46,25,45,38,15,34,41,30,48,36,16,30,21,41,33,18,29,19,26,10,28,16,41,40,29,45,33,55,32,42,37,55,43,33,61,49,62,58,33,57,45,42,23,50,29,54,25,49,46,27,52,72,58,54,45,44,48,40,50,59,63,54,27,25,31	0,0,0,0,0,0,0,0,0,0,0,0,0,0,0,0,0,0,0,0,0,0,0,0,0,0,0,0,0,0,0,0,0,0,0,0,0,0,0,0,0,0,0,0,0,0,0,0,0,0,0,0,0,0,0,0,0,0,0,0,0,0,0,0,0,0,0,0,0,0,0,0,0,0,0,0,0,0,0,0,0,0,0,0,0,0,0,0,0,1,0,0,0,0,0,0,0,0,0,0,0,0,0,0,0,0,0,0,0,0,0,0,0,0,0,0,0,0	283	125	1	1	1.0,1.0	1.0,1.0,1.0,1.0,1.0,1.0,1.0,1.0,1.0,1.0,1.0,1.0,1.0,1.0,1.0,1.0,1.0,1.0,1.0,1.0,1.0,1.0,1.0,1.0,1.0,1.0,1.0,1.0,1.0,1.0,1.0,1.0,1.0,1.0,1.0,1.0,1.0,1.0,1.0,1.0,1.0,1.0,1.0,1.0,1.0,1.0,1.0,1.0,1.0,1.0,1.0,1.0,1.0,1.0,1.0,1.0,1.0,1.0,1.0,1.0,1.0,1.0,1.0,1.0,1.0,1.0,1.0,1.0,1.0,1.0,1.0,1.0,1.0,1.0,1.0,1.0,1.0,1.0,1.0,1.0,1.0,1.0,1.0,1.0,1.0,1.0,1.0,1.0,1.0,0.965,1.0,1.0,1.0,1.0,1.0,1.0,1.0,1.0,1.0,1…	0
ENSG00000118762	PKD2	chr4	+	88057982	88058103	88056065	88056267	88061905	88062004	88794	25,25	15,13	24,37,42,68,43,30,26,26,39,40,68,85,68,48,63,47,49,79,69,52,58,55,46,43,16,40,68,62,20,9,40,55,26,41,31,54,67,57,53,61,58,47,35,51,64,47,30,42,37,41,13,16,26,49,19,58,20,6,35,55,31,38,38,22,30,26,43,20,25,32,21,24,6,29,11,45,43,35,38,42,55,35,37,35,54,30,49,55,49,60,48,37,53,33,51,35,65,41,26,35,58,55,12,45,61,31,41,52,39,58,60,56,49,66,48,41,30,33	3,4,5,3,3,1,3,2,6,4,2,5,3,1,1,4,1,4,3,2,4,0,6,3,3,1,2,4,5,7,4,1,4,2,6,5,2,4,2,3,0,0,7,4,0,3,1,1,2,4,6,3,1,8,5,1,7,3,1,1,6,6,3,2,2,5,0,3,1,2,0,3,2,3,0,1,6,3,2,1,2,2,6,2,3,5,4,3,1,2,4,4,4,1,2,1,3,1,2,1,3,2,5,3,9,5,7,1,4,5,1,1,1,3,2,2,2,2	246	125	2.22045e-15	5.18346e-11	0.459,0.494	0.803,0.825,0.81,0.92,0.879,0.938,0.815,0.869,0.768,0.836,0.945,0.896,0.92,0.961,0.97,0.857,0.961,0.909,0.921,0.93,0.88,1.0,0.796,0.879,0.73,0.953,0.945,0.887,0.67,0.395,0.836,0.965,0.768,0.912,0.724,0.846,0.945,0.879,0.931,0.912,1.0,1.0,0.718,0.866,1.0,0.888,0.938,0.955,0.904,0.839,0.524,0.73,0.93,0.757,0.659,0.967,0.592,0.504,0.947,0.965,0.724,0.763,0.866,0.848,0.884,0.725,1.0,0.772,0.927,0.89,…	-0.387
ENSG00000118762	PKD2	chr4	+	88057982	88058103	88056065	88056267	88065373	88065495	88795	16,12	1,0	10,21,23,30,23,15,9,12,21,20,36,49,39,23,30,21,24,42,32,27,28,28,21,24,8,20,39,33,9,4,20,22,13,21,9,32,30,23,24,31,33,24,14,33,35,26,17,20,15,20,9,8,14,23,9,33,10,4,13,24,14,22,19,9,17,12,19,7,12,15,12,14,3,14,3,22,28,15,22,25,30,16,11,15,25,17,31,30,21,31,23,19,24,22,28,13,34,18,14,16,29,24,5,21,38,17,22,29,21,24,27,35,27,21,17,24,18,12	0,0,0,0,0,0,0,0,0,1,0,0,0,0,0,0,0,0,0,0,0,0,0,0,0,0,0,1,0,0,0,0,1,0,0,0,0,0,0,0,0,0,0,0,0,0,0,0,0,0,0,0,0,0,0,0,0,1,0,0,0,0,0,0,0,1,0,0,0,0,0,0,0,0,0,0,0,0,0,0,0,0,0,0,0,0,0,0,0,0,0,0,0,0,0,1,0,0,0,0,0,0,0,0,0,0,0,0,0,0,0,1,0,0,0,0,0,0	246	125	1	1	0.89,1.0	1.0,1.0,1.0,1.0,1.0,1.0,1.0,1.0,1.0,0.91,1.0,1.0,1.0,1.0,1.0,1.0,1.0,1.0,1.0,1.0,1.0,1.0,1.0,1.0,1.0,1.0,1.0,0.944,1.0,1.0,1.0,1.0,0.869,1.0,1.0,1.0,1.0,1.0,1.0,1.0,1.0,1.0,1.0,1.0,1.0,1.0,1.0,1.0,1.0,1.0,1.0,1.0,1.0,1.0,1.0,1.0,1.0,0.67,1.0,1.0,1.0,1.0,1.0,1.0,1.0,0.859,1.0,1.0,1.0,1.0,1.0,1.0,1.0,1.0,1.0,1.0,1.0,1.0,1.0,1.0,1.0,1.0,1.0,1.0,1.0,1.0,1.0,1.0,1.0,1.0,1.0,1.0,1.0,1.0,1.0,0.869,1.0,1…	-0.047
ENSG00000118762	PKD2	chr4	+	88061905	88062004	88056085	88056267	88065373	88065495	88796	43,44	1,0	17,26,42,35,21,21,24,20,21,26,32,42,41,15,34,18,29,37,36,21,30,21,46,26,19,28,26,30,17,18,36,32,25,22,25,32,33,30,21,34,33,39,28,25,27,24,22,24,21,26,24,12,16,31,14,27,27,11,14,23,22,34,23,21,28,18,28,15,12,15,12,18,10,19,14,23,23,17,27,24,31,21,25,19,24,19,27,29,15,34,29,21,24,33,41,26,23,24,16,15,25,23,27,35,51,24,35,25,29,27,33,32,34,37,36,20,28,15	0,0,0,0,0,0,0,0,0,1,0,0,0,0,0,0,0,0,0,0,0,0,0,0,0,0,0,1,0,0,0,0,1,0,0,0,0,0,0,0,0,0,0,0,0,0,0,0,0,0,0,0,0,0,0,0,0,1,0,0,0,0,0,0,0,1,0,0,0,0,0,0,0,0,0,0,0,0,0,0,0,0,0,0,0,0,0,0,0,0,0,0,0,0,0,1,0,0,0,0,0,0,0,0,0,0,0,0,0,0,0,1,0,0,0,0,0,0	224	125	1	1	0.96,1.0	1.0,1.0,1.0,1.0,1.0,1.0,1.0,1.0,1.0,0.936,1.0,1.0,1.0,1.0,1.0,1.0,1.0,1.0,1.0,1.0,1.0,1.0,1.0,1.0,1.0,1.0,1.0,0.944,1.0,1.0,1.0,1.0,0.933,1.0,1.0,1.0,1.0,1.0,1.0,1.0,1.0,1.0,1.0,1.0,1.0,1.0,1.0,1.0,1.0,1.0,1.0,1.0,1.0,1.0,1.0,1.0,1.0,0.86,1.0,1.0,1.0,1.0,1.0,1.0,1.0,0.909,1.0,1.0,1.0,1.0,1.0,1.0,1.0,1.0,1.0,1.0,1.0,1.0,1.0,1.0,1.0,1.0,1.0,1.0,1.0,1.0,1.0,1.0,1.0,1.0,1.0,1.0,1.0,1.0,1.0,0.936,1.0,…	-0.015
ENSG00000118762	PKD2	chr4	+	88061905	88062004	88057982	88058103	88065373	88065495	88797	37,45	0,0	29,39,57,70,38,35,38,32,33,41,63,76,66,40,66,38,52,70,70,44,57,48,66,43,24,47,53,56,24,16,52,65,34,42,42,49,67,61,48,61,58,62,43,40,56,42,35,45,43,43,22,19,27,49,20,53,30,10,35,54,33,45,39,32,40,28,52,24,25,30,21,25,10,32,24,47,32,36,42,40,53,38,45,38,50,27,41,51,43,61,50,36,49,45,62,47,51,46,27,33,51,53,29,56,65,33,48,49,44,57,66,52,55,78,66,35,38,34	0,1,0,0,0,0,0,0,0,0,1,3,0,0,0,0,0,0,0,0,0,0,0,0,0,0,0,0,0,0,0,0,0,0,0,0,0,0,0,0,0,0,0,0,0,0,0,0,0,0,0,0,0,0,0,1,0,0,0,0,0,1,0,0,0,0,0,0,0,0,0,0,0,1,0,1,0,0,0,0,0,0,0,0,0,0,0,0,0,0,0,0,0,0,0,1,0,0,0,0,0,0,0,0,1,0,0,0,0,0,1,0,0,0,0,0,0,0	224	125	1	1	1.0,1.0	1.0,0.956,1.0,1.0,1.0,1.0,1.0,1.0,1.0,1.0,0.972,0.934,1.0,1.0,1.0,1.0,1.0,1.0,1.0,1.0,1.0,1.0,1.0,1.0,1.0,1.0,1.0,1.0,1.0,1.0,1.0,1.0,1.0,1.0,1.0,1.0,1.0,1.0,1.0,1.0,1.0,1.0,1.0,1.0,1.0,1.0,1.0,1.0,1.0,1.0,1.0,1.0,1.0,1.0,1.0,0.967,1.0,1.0,1.0,1.0,1.0,0.962,1.0,1.0,1.0,1.0,1.0,1.0,1.0,1.0,1.0,1.0,1.0,0.947,1.0,0.963,1.0,1.0,1.0,1.0,1.0,1.0,1.0,1.0,1.0,1.0,1.0,1.0,1.0,1.0,1.0,1.0,1.0,1.0,1.0,0.963…	0.003
ENSG00000118762	PKD2	chr4	+	88065373	88065495	88056065	88056267	88065761	88065879	88798	41,47	0,0	33,42,54,49,36,26,32,44,31,38,36,64,55,29,55,28,23,44,50,49,44,40,37,36,27,29,35,53,12,10,30,48,28,40,29,48,44,36,41,50,48,36,32,40,35,33,36,43,41,38,21,14,25,43,21,47,27,12,40,32,38,39,26,18,35,20,48,30,19,22,14,29,7,37,18,28,23,28,37,38,45,34,39,15,28,28,38,42,26,33,53,33,30,43,38,42,51,32,31,24,32,37,21,48,69,38,31,32,36,39,58,39,47,52,43,32,28,29	0,0,0,0,0,0,0,0,0,0,0,0,0,0,0,0,0,0,0,0,0,0,0,0,0,0,0,0,0,0,0,0,1,0,0,0,0,0,0,0,0,0,0,0,0,0,0,0,0,0,0,0,0,0,0,0,0,0,0,0,0,0,0,0,0,0,0,0,0,0,0,0,0,0,0,0,0,0,0,0,0,0,0,0,0,0,0,0,0,0,0,0,0,0,0,0,0,0,0,0,0,0,0,0,0,0,0,0,0,0,0,0,0,0,0,0,0,0	247	125	1	1	1.0,1.0	1.0,1.0,1.0,1.0,1.0,1.0,1.0,1.0,1.0,1.0,1.0,1.0,1.0,1.0,1.0,1.0,1.0,1.0,1.0,1.0,1.0,1.0,1.0,1.0,1.0,1.0,1.0,1.0,1.0,1.0,1.0,1.0,0.934,1.0,1.0,1.0,1.0,1.0,1.0,1.0,1.0,1.0,1.0,1.0,1.0,1.0,1.0,1.0,1.0,1.0,1.0,1.0,1.0,1.0,1.0,1.0,1.0,1.0,1.0,1.0,1.0,1.0,1.0,1.0,1.0,1.0,1.0,1.0,1.0,1.0,1.0,1.0,1.0,1.0,1.0,1.0,1.0,1.0,1.0,1.0,1.0,1.0,1.0,1.0,1.0,1.0,1.0,1.0,1.0,1.0,1.0,1.0,1.0,1.0,1.0,1.0,1.0,1.0,1.0,1…	0.001
ENSG00000118762	PKD2	chr4	+	88065373	88065879	88061905	88062004	88067897	88068061	88799	75,82	0,0	43,43,78,54,72,62,51,60,61,88,86,103,89,68,82,54,72,93,95,68,93,73,97,83,43,66,59,83,34,23,69,97,73,72,65,81,87,72,57,78,95,87,59,78,80,60,62,61,54,60,54,29,57,65,33,71,59,25,61,74,56,74,77,44,61,41,102,49,35,57,32,50,17,66,30,62,54,37,59,83,77,57,62,51,70,53,63,89,54,76,80,60,74,74,106,85,75,69,45,41,64,63,52,95,104,72,72,70,60,69,75,89,81,97,99,63,61,64	0,1,0,0,0,0,0,0,0,0,0,0,1,0,0,0,0,0,0,0,0,0,0,0,0,0,0,0,0,0,0,0,0,0,0,0,0,0,0,0,0,0,0,0,0,0,0,0,0,0,0,0,0,0,0,0,0,0,0,0,0,0,0,0,0,0,0,0,0,0,0,0,0,0,0,0,0,0,0,0,0,0,0,0,0,0,0,0,0,0,0,0,0,0,0,0,0,0,0,0,0,0,0,0,0,0,0,0,0,0,0,0,0,0,0,0,0,0	607	125	1	1	1.0,1.0	1.0,0.899,1.0,1.0,1.0,1.0,1.0,1.0,1.0,1.0,1.0,1.0,0.948,1.0,1.0,1.0,1.0,1.0,1.0,1.0,1.0,1.0,1.0,1.0,1.0,1.0,1.0,1.0,1.0,1.0,1.0,1.0,1.0,1.0,1.0,1.0,1.0,1.0,1.0,1.0,1.0,1.0,1.0,1.0,1.0,1.0,1.0,1.0,1.0,1.0,1.0,1.0,1.0,1.0,1.0,1.0,1.0,1.0,1.0,1.0,1.0,1.0,1.0,1.0,1.0,1.0,1.0,1.0,1.0,1.0,1.0,1.0,1.0,1.0,1.0,1.0,1.0,1.0,1.0,1.0,1.0,1.0,1.0,1.0,1.0,1.0,1.0,1.0,1.0,1.0,1.0,1.0,1.0,1.0,1.0,1.0,1.0,1.0,1.0…	0.001
ENSG00000118762	PKD2	chr4	+	88067897	88068061	88065373	88065879	88074811	88074959	88800	91,86	0,2	54,54,80,51,102,85,63,78,90,99,105,140,98,104,102,70,89,101,108,86,113,87,120,97,52,63,83,103,40,16,78,115,82,75,96,85,96,78,69,84,126,97,54,101,96,70,76,74,69,76,67,26,65,95,51,87,47,31,87,91,84,79,105,54,77,59,122,65,46,82,52,81,18,83,44,68,76,50,69,91,92,81,70,58,77,72,76,115,68,97,91,83,87,85,122,97,89,86,65,60,88,84,59,113,109,93,86,82,64,71,79,107,95,105,130,74,61,73	0,0,0,0,0,0,2,0,0,0,0,0,0,0,0,0,0,0,1,0,0,0,0,0,0,0,1,0,0,0,1,1,0,0,0,0,0,0,0,0,0,0,0,0,0,0,0,0,2,0,0,0,0,0,0,0,0,0,0,0,0,0,0,0,1,0,0,0,0,0,0,0,0,1,0,1,1,0,2,0,0,0,0,0,0,0,2,0,0,0,0,0,0,1,0,1,1,0,0,0,0,0,0,0,2,0,0,0,0,0,0,1,0,0,0,0,0,0	265	125	0.540667	1	1.0,0.953	1.0,1.0,1.0,1.0,1.0,1.0,0.937,1.0,1.0,1.0,1.0,1.0,1.0,1.0,1.0,1.0,1.0,1.0,0.981,1.0,1.0,1.0,1.0,1.0,1.0,1.0,0.975,1.0,1.0,1.0,0.974,0.982,1.0,1.0,1.0,1.0,1.0,1.0,1.0,1.0,1.0,1.0,1.0,1.0,1.0,1.0,1.0,1.0,0.942,1.0,1.0,1.0,1.0,1.0,1.0,1.0,1.0,1.0,1.0,1.0,1.0,1.0,1.0,1.0,0.973,1.0,1.0,1.0,1.0,1.0,1.0,1.0,1.0,0.975,1.0,0.97,0.973,1.0,0.942,1.0,1.0,1.0,1.0,1.0,1.0,1.0,0.947,1.0,1.0,1.0,1.0,1.0,1.0,0.97…	-0.019
ENSG00000008710	PKD1	chr16	-	2090673	2090808	2090284	2090590	2090883	2091174	305796	60,53	0,0	109,97,134,90,69,73,66,79,57,114,53,55,66,65,86,36,100,58,85,74,62,69,67,90,60,83,86,68,137,165,50,71,91,74,56,70,57,46,34,35,65,41,52,64,53,49,43,51,44,46,57,93,77,82,99,25,41,65,71,51,73,44,41,62,51,51,54,49,65,51,47,50,57,52,55,56,49,46,32,47,54,30,46,24,36,92,63,50,35,68,43,40,55,62,61,57,64,53,38,36,39,60,57,57,57,64,46,35,45,28,30,35,41,47,43,30,57,36	0,0,0,0,0,0,0,0,0,0,0,0,0,0,0,0,0,0,0,0,0,0,0,0,0,0,0,0,0,0,0,0,0,0,0,0,0,0,0,0,0,0,0,0,0,0,0,0,1,0,0,0,0,0,0,0,0,0,0,0,0,0,0,0,0,0,0,0,0,0,0,0,0,0,0,0,0,0,0,0,0,0,0,0,0,0,0,0,0,0,0,0,0,0,0,0,0,0,0,0,0,0,0,0,0,0,0,0,0,0,0,0,0,0,0,0,0,0	250	125	1	1	1.0,1.0	1.0,1.0,1.0,1.0,1.0,1.0,1.0,1.0,1.0,1.0,1.0,1.0,1.0,1.0,1.0,1.0,1.0,1.0,1.0,1.0,1.0,1.0,1.0,1.0,1.0,1.0,1.0,1.0,1.0,1.0,1.0,1.0,1.0,1.0,1.0,1.0,1.0,1.0,1.0,1.0,1.0,1.0,1.0,1.0,1.0,1.0,1.0,1.0,0.957,1.0,1.0,1.0,1.0,1.0,1.0,1.0,1.0,1.0,1.0,1.0,1.0,1.0,1.0,1.0,1.0,1.0,1.0,1.0,1.0,1.0,1.0,1.0,1.0,1.0,1.0,1.0,1.0,1.0,1.0,1.0,1.0,1.0,1.0,1.0,1.0,1.0,1.0,1.0,1.0,1.0,1.0,1.0,1.0,1.0,1.0,1.0,1.0,1.0,1.0,1…	0
ENSG00000008710	PKD1	chr16	-	2090673	2090808	2090284	2090590	2091780	2091906	305797	47,34	0,0	58,45,78,46,44,47,38,48,34,69,35,39,44,40,51,22,60,30,47,40,26,45,44,55,41,52,46,37,90,97,31,41,48,46,34,41,28,27,23,23,41,24,28,45,29,29,25,30,24,27,32,60,48,56,64,17,25,42,44,32,46,26,23,32,37,32,35,35,43,35,34,31,42,34,33,32,32,24,23,33,30,19,26,17,20,51,36,31,23,43,28,22,29,45,38,35,37,30,24,21,22,38,36,37,34,42,22,20,30,20,17,21,22,30,29,19,33,25	0,0,0,0,0,0,0,0,0,1,0,0,0,0,0,0,0,0,0,0,0,0,0,0,0,0,1,0,0,0,0,0,0,0,0,0,0,0,0,0,0,0,0,0,0,0,0,0,0,0,0,0,0,0,0,0,0,1,0,0,0,0,0,0,0,0,0,0,0,0,0,0,0,0,0,0,0,0,0,0,0,0,0,0,0,0,0,0,0,0,0,0,0,0,0,0,0,0,0,0,0,0,0,0,2,0,0,0,0,0,0,0,0,0,0,0,0,0	250	125	1	1	1.0,1.0	1.0,1.0,1.0,1.0,1.0,1.0,1.0,1.0,1.0,0.972,1.0,1.0,1.0,1.0,1.0,1.0,1.0,1.0,1.0,1.0,1.0,1.0,1.0,1.0,1.0,1.0,0.958,1.0,1.0,1.0,1.0,1.0,1.0,1.0,1.0,1.0,1.0,1.0,1.0,1.0,1.0,1.0,1.0,1.0,1.0,1.0,1.0,1.0,1.0,1.0,1.0,1.0,1.0,1.0,1.0,1.0,1.0,0.955,1.0,1.0,1.0,1.0,1.0,1.0,1.0,1.0,1.0,1.0,1.0,1.0,1.0,1.0,1.0,1.0,1.0,1.0,1.0,1.0,1.0,1.0,1.0,1.0,1.0,1.0,1.0,1.0,1.0,1.0,1.0,1.0,1.0,1.0,1.0,1.0,1.0,1.0,1.0,1.0,1…	0.002
ENSG00000008710	PKD1	chr16	-	2090883	2091174	2090284	2090590	2091780	2092013	305798	21,18	0,0	58,61,71,34,34,48,33,44,25,63,19,21,51,45,32,25,45,41,54,43,44,45,34,40,49,59,45,59,94,111,19,44,65,30,21,44,45,39,11,15,28,22,18,22,23,21,25,19,23,26,30,43,29,30,56,13,23,19,27,26,39,19,23,15,28,13,2,29,27,20,21,16,38,28,23,26,16,12,18,15,23,22,23,14,21,43,38,24,19,22,11,18,23,24,25,28,32,28,10,18,15,21,20,29,21,24,30,21,14,16,13,20,17,11,11,14,13,23	0,0,0,0,0,0,0,0,0,1,0,0,0,0,0,0,0,0,0,0,0,0,0,0,0,0,1,0,0,0,0,0,0,0,0,0,0,0,0,0,0,0,0,0,0,0,0,0,0,0,0,0,0,0,0,0,0,1,0,0,0,0,0,0,0,0,0,0,0,0,0,0,0,0,0,0,0,0,0,0,0,0,0,0,0,0,0,0,0,0,0,0,0,0,0,0,0,0,0,0,0,0,0,0,2,0,0,0,0,0,0,0,0,0,0,0,0,0	392	125	1	1	1.0,1.0	1.0,1.0,1.0,1.0,1.0,1.0,1.0,1.0,1.0,0.953,1.0,1.0,1.0,1.0,1.0,1.0,1.0,1.0,1.0,1.0,1.0,1.0,1.0,1.0,1.0,1.0,0.935,1.0,1.0,1.0,1.0,1.0,1.0,1.0,1.0,1.0,1.0,1.0,1.0,1.0,1.0,1.0,1.0,1.0,1.0,1.0,1.0,1.0,1.0,1.0,1.0,1.0,1.0,1.0,1.0,1.0,1.0,0.858,1.0,1.0,1.0,1.0,1.0,1.0,1.0,1.0,1.0,1.0,1.0,1.0,1.0,1.0,1.0,1.0,1.0,1.0,1.0,1.0,1.0,1.0,1.0,1.0,1.0,1.0,1.0,1.0,1.0,1.0,1.0,1.0,1.0,1.0,1.0,1.0,1.0,1.0,1.0,1.0,1…	0.004
ENSG00000008710	PKD1	chr16	-	2090883	2091174	2090673	2090808	2091422	2091597	305799	49,52	0,0	151,151,164,100,92,101,82,95,79,153,57,69,107,96,94,62,120,94,120,92,105,104,82,105,88,138,119,135,199,242,59,103,156,78,71,96,96,83,30,39,80,58,57,56,62,59,59,62,50,64,85,115,70,77,115,31,49,60,73,65,89,48,57,57,61,49,21,57,61,49,50,46,91,59,61,56,48,50,38,39,73,45,53,31,44,116,89,60,45,64,40,53,60,52,63,61,75,64,44,44,40,50,56,63,61,66,71,50,32,27,38,44,41,45,37,40,46,40	0,0,0,0,0,0,0,0,0,0,0,0,0,0,0,0,0,0,0,0,0,0,0,0,0,0,0,0,0,0,0,0,0,0,0,0,0,0,0,0,0,0,0,0,0,0,0,0,0,0,0,1,0,0,0,0,0,0,0,0,0,0,0,0,0,0,0,0,0,0,0,0,0,0,0,0,0,0,0,0,0,0,0,0,0,0,0,0,0,0,0,0,0,0,0,0,0,0,0,0,0,0,0,0,0,0,0,0,0,0,0,0,0,0,0,0,0,0	392	125	1	1	1.0,1.0	1.0,1.0,1.0,1.0,1.0,1.0,1.0,1.0,1.0,1.0,1.0,1.0,1.0,1.0,1.0,1.0,1.0,1.0,1.0,1.0,1.0,1.0,1.0,1.0,1.0,1.0,1.0,1.0,1.0,1.0,1.0,1.0,1.0,1.0,1.0,1.0,1.0,1.0,1.0,1.0,1.0,1.0,1.0,1.0,1.0,1.0,1.0,1.0,1.0,1.0,1.0,0.973,1.0,1.0,1.0,1.0,1.0,1.0,1.0,1.0,1.0,1.0,1.0,1.0,1.0,1.0,1.0,1.0,1.0,1.0,1.0,1.0,1.0,1.0,1.0,1.0,1.0,1.0,1.0,1.0,1.0,1.0,1.0,1.0,1.0,1.0,1.0,1.0,1.0,1.0,1.0,1.0,1.0,1.0,1.0,1.0,1.0,1.0,1.0,1…	0
ENSG00000008710	PKD1	chr16	-	2090883	2091174	2090673	2090808	2091780	2092013	305800	34,37	0,0	109,113,127,78,59,74,61,75,48,108,37,38,73,70,67,39,85,69,92,77,80,69,57,75,68,90,85,90,141,179,38,74,108,58,43,73,74,58,22,27,52,39,42,41,47,41,43,40,42,45,55,76,58,56,91,21,39,42,54,45,66,37,41,45,42,32,21,43,49,36,34,35,53,46,45,50,33,34,27,29,47,33,43,21,37,84,65,43,31,47,26,36,49,41,48,50,59,51,24,33,32,43,41,49,44,46,54,36,29,24,26,34,36,28,25,25,37,34	0,0,0,0,0,0,0,0,0,0,0,1,0,0,0,0,0,0,0,0,0,0,0,0,0,0,0,0,0,0,0,0,0,0,0,0,0,0,0,0,0,0,0,0,0,0,0,0,0,0,0,0,0,0,0,0,0,0,0,0,0,0,0,0,0,0,0,0,0,0,0,0,0,0,0,0,0,0,0,0,0,0,0,0,0,0,0,0,0,0,0,0,0,0,0,0,0,0,0,0,0,0,0,0,0,0,0,0,0,0,0,0,0,0,0,0,0,0	392	125	1	1	1.0,1.0	1.0,1.0,1.0,1.0,1.0,1.0,1.0,1.0,1.0,1.0,1.0,0.924,1.0,1.0,1.0,1.0,1.0,1.0,1.0,1.0,1.0,1.0,1.0,1.0,1.0,1.0,1.0,1.0,1.0,1.0,1.0,1.0,1.0,1.0,1.0,1.0,1.0,1.0,1.0,1.0,1.0,1.0,1.0,1.0,1.0,1.0,1.0,1.0,1.0,1.0,1.0,1.0,1.0,1.0,1.0,1.0,1.0,1.0,1.0,1.0,1.0,1.0,1.0,1.0,1.0,1.0,1.0,1.0,1.0,1.0,1.0,1.0,1.0,1.0,1.0,1.0,1.0,1.0,1.0,1.0,1.0,1.0,1.0,1.0,1.0,1.0,1.0,1.0,1.0,1.0,1.0,1.0,1.0,1.0,1.0,1.0,1.0,1.0,1.0,1…	0.001
ENSG00000008710	PKD1	chr16	-	2091422	2091597	2090673	2090808	2091780	2091854	305801	30,25	0,0	62,66,74,28,52,53,28,56,44,50,26,39,55,41,60,24,47,50,36,37,41,45,42,52,38,57,50,40,88,107,35,39,59,43,33,35,44,36,22,21,24,36,25,21,28,28,27,35,23,48,44,55,27,34,58,26,25,41,27,39,39,29,21,26,30,36,9,38,47,27,32,26,66,32,47,25,44,14,29,27,42,34,23,27,17,54,41,29,25,33,31,19,37,27,28,25,37,35,27,19,23,19,43,41,41,36,34,27,27,16,35,29,20,21,26,24,20,15	0,0,0,0,0,0,0,0,0,0,0,1,0,0,0,0,0,0,0,0,0,0,0,0,0,0,0,0,0,0,0,0,0,0,0,0,0,0,0,0,0,0,0,0,0,0,0,0,0,0,0,0,0,0,0,0,0,0,0,0,0,0,0,0,0,0,0,0,0,0,0,0,0,0,0,0,0,0,0,0,0,0,0,0,0,0,0,0,0,0,0,0,0,0,0,0,0,0,0,0,0,0,0,0,0,0,0,0,0,0,0,0,0,0,0,0,0,0	276	125	1	1	1.0,1.0	1.0,1.0,1.0,1.0,1.0,1.0,1.0,1.0,1.0,1.0,1.0,0.946,1.0,1.0,1.0,1.0,1.0,1.0,1.0,1.0,1.0,1.0,1.0,1.0,1.0,1.0,1.0,1.0,1.0,1.0,1.0,1.0,1.0,1.0,1.0,1.0,1.0,1.0,1.0,1.0,1.0,1.0,1.0,1.0,1.0,1.0,1.0,1.0,1.0,1.0,1.0,1.0,1.0,1.0,1.0,1.0,1.0,1.0,1.0,1.0,1.0,1.0,1.0,1.0,1.0,1.0,1.0,1.0,1.0,1.0,1.0,1.0,1.0,1.0,1.0,1.0,1.0,1.0,1.0,1.0,1.0,1.0,1.0,1.0,1.0,1.0,1.0,1.0,1.0,1.0,1.0,1.0,1.0,1.0,1.0,1.0,1.0,1.0,1.0,1…	0
ENSG00000008710	PKD1	chr16	-	2091422	2091597	2090882	2091174	2091780	2091854	305802	45,40	0,0	104,104,111,50,85,80,49,76,75,95,46,70,89,67,87,48,82,75,64,52,68,79,67,83,58,105,84,85,146,170,56,68,108,63,61,58,66,61,30,33,52,56,40,37,45,46,43,58,31,67,74,93,39,55,82,36,35,59,46,59,62,41,37,38,49,53,9,52,59,40,48,37,104,46,63,31,59,31,40,37,68,46,34,37,24,86,69,46,40,50,45,36,48,38,43,36,53,48,47,31,32,26,58,55,58,56,51,41,30,20,48,39,25,38,38,40,29,21	0,0,0,0,0,0,0,0,0,0,0,0,0,0,0,1,0,0,0,0,2,0,0,1,0,0,0,0,0,0,0,0,1,0,0,0,0,0,0,0,0,1,0,1,2,0,0,1,0,0,0,0,0,0,0,0,0,0,0,0,0,1,0,0,0,0,0,0,0,0,0,0,0,1,0,0,0,1,0,0,0,0,1,0,0,0,4,0,1,0,0,0,0,0,0,0,0,0,0,1,1,0,0,0,0,0,0,0,0,1,1,0,0,0,0,1,0,0	276	125	1	1	1.0,1.0	1.0,1.0,1.0,1.0,1.0,1.0,1.0,1.0,1.0,1.0,1.0,1.0,1.0,1.0,1.0,0.956,1.0,1.0,1.0,1.0,0.939,1.0,1.0,0.974,1.0,1.0,1.0,1.0,1.0,1.0,1.0,1.0,0.98,1.0,1.0,1.0,1.0,1.0,1.0,1.0,1.0,0.962,1.0,0.944,0.911,1.0,1.0,0.963,1.0,1.0,1.0,1.0,1.0,1.0,1.0,1.0,1.0,1.0,1.0,1.0,1.0,0.949,1.0,1.0,1.0,1.0,1.0,1.0,1.0,1.0,1.0,1.0,1.0,0.954,1.0,1.0,1.0,0.934,1.0,1.0,1.0,1.0,0.939,1.0,1.0,1.0,0.887,1.0,0.948,1.0,1.0,1.0,1.0,…	0.009
ENSG00000008710	PKD1	chr16	-	2091780	2091854	2091422	2091597	2092046	2092170	305803	12,8	0,0	33,39,34,16,24,33,12,36,19,21,15,18,33,29,27,10,32,14,24,19,17,21,25,27,25,28,27,24,45,61,22,18,37,21,14,21,21,22,6,14,13,10,10,15,13,12,11,21,10,17,22,25,16,13,21,15,5,25,14,24,13,14,9,15,16,15,5,19,20,9,14,17,37,18,21,11,21,9,13,9,29,13,10,9,9,29,15,15,16,22,22,6,19,17,15,14,20,17,16,9,11,7,23,23,20,17,21,17,13,7,18,18,10,11,17,12,10,9	0,0,0,0,0,0,0,0,0,0,0,0,0,0,0,0,1,0,2,0,0,0,0,0,0,0,0,0,0,0,0,0,0,0,0,0,0,0,0,0,0,0,0,0,0,0,0,0,0,0,0,0,0,0,0,0,0,0,0,0,0,0,0,0,0,0,0,0,0,0,0,0,0,0,0,0,0,0,0,0,0,0,0,0,0,0,0,0,0,0,0,0,1,0,0,0,0,0,0,0,0,0,0,0,0,0,0,0,0,0,0,0,0,0,0,0,0,0	199	125	1	1	1.0,1.0	1.0,1.0,1.0,1.0,1.0,1.0,1.0,1.0,1.0,1.0,1.0,1.0,1.0,1.0,1.0,1.0,0.953,1.0,0.883,1.0,1.0,1.0,1.0,1.0,1.0,1.0,1.0,1.0,1.0,1.0,1.0,1.0,1.0,1.0,1.0,1.0,1.0,1.0,1.0,1.0,1.0,1.0,1.0,1.0,1.0,1.0,1.0,1.0,1.0,1.0,1.0,1.0,1.0,1.0,1.0,1.0,1.0,1.0,1.0,1.0,1.0,1.0,1.0,1.0,1.0,1.0,1.0,1.0,1.0,1.0,1.0,1.0,1.0,1.0,1.0,1.0,1.0,1.0,1.0,1.0,1.0,1.0,1.0,1.0,1.0,1.0,1.0,1.0,1.0,1.0,1.0,1.0,0.923,1.0,1.0,1.0,1.0,1.0,1…	0.002
ENSG00000008710	PKD1	chr16	-	2091780	2091906	2091422	2091597	2092046	2092188	305804	51,33	0,0	112,110,126,61,73,64,46,73,58,70,44,64,77,63,86,32,64,51,66,56,52,52,58,68,54,78,68,65,138,147,55,57,100,59,43,55,63,61,34,38,40,44,33,35,55,43,36,36,32,71,63,93,49,61,103,32,37,63,47,70,53,41,37,50,56,59,25,68,60,35,42,40,98,55,61,37,57,23,48,45,53,41,43,37,18,84,57,58,35,45,38,34,50,35,58,46,50,43,38,42,35,33,52,55,54,56,45,43,44,30,33,48,37,35,41,31,35,28	0,0,0,0,0,0,0,0,0,0,0,0,0,0,0,0,1,0,2,0,0,0,0,0,0,0,0,0,0,0,0,0,0,0,0,0,0,0,0,0,0,0,0,0,0,0,0,0,0,0,0,0,0,0,0,0,0,0,0,0,0,0,0,0,0,0,0,0,0,0,0,0,0,0,0,0,0,0,0,0,0,0,0,0,0,0,0,0,0,0,0,0,1,0,0,0,0,0,0,0,0,0,0,0,0,0,0,0,0,0,0,0,0,0,0,0,0,0	250	125	1	1	1.0,1.0	1.0,1.0,1.0,1.0,1.0,1.0,1.0,1.0,1.0,1.0,1.0,1.0,1.0,1.0,1.0,1.0,0.97,1.0,0.943,1.0,1.0,1.0,1.0,1.0,1.0,1.0,1.0,1.0,1.0,1.0,1.0,1.0,1.0,1.0,1.0,1.0,1.0,1.0,1.0,1.0,1.0,1.0,1.0,1.0,1.0,1.0,1.0,1.0,1.0,1.0,1.0,1.0,1.0,1.0,1.0,1.0,1.0,1.0,1.0,1.0,1.0,1.0,1.0,1.0,1.0,1.0,1.0,1.0,1.0,1.0,1.0,1.0,1.0,1.0,1.0,1.0,1.0,1.0,1.0,1.0,1.0,1.0,1.0,1.0,1.0,1.0,1.0,1.0,1.0,1.0,1.0,1.0,0.962,1.0,1.0,1.0,1.0,1.0,1.…	0.001
ENSG00000008710	PKD1	chr16	-	2092479	2092592	2092046	2092188	2092953	2093093	305805	43,45	1,1	103,86,100,80,57,77,59,66,44,65,38,54,55,47,54,40,41,39,55,49,62,44,49,46,32,58,54,62,97,121,50,50,82,51,59,55,32,30,43,24,49,39,27,51,47,42,45,31,36,45,67,69,34,51,57,31,54,76,59,39,70,47,38,47,45,48,60,66,39,43,38,56,72,47,26,32,43,37,32,47,52,30,64,28,38,80,81,38,33,37,42,42,45,43,42,57,42,60,30,38,45,41,49,52,45,38,45,35,37,29,23,38,41,40,27,39,42,33	1,0,0,0,2,1,2,2,0,1,0,1,0,1,0,1,10,2,1,2,1,1,1,1,2,0,1,0,1,1,2,0,1,2,2,0,0,0,2,0,0,0,1,3,3,0,0,3,1,1,0,0,1,0,2,0,0,0,0,0,0,0,0,0,1,0,0,2,0,1,1,0,1,0,2,0,0,0,1,3,1,2,0,0,0,0,0,1,0,0,0,0,0,0,1,0,1,0,0,0,0,1,0,0,1,0,1,0,0,0,1,1,0,0,1,0,0,1	238	125	0.282979	1	0.958,0.959	0.982,1.0,1.0,1.0,0.937,0.976,0.939,0.945,1.0,0.972,1.0,0.966,1.0,0.961,1.0,0.955,0.683,0.911,0.967,0.928,0.97,0.959,0.963,0.96,0.894,1.0,0.966,1.0,0.981,0.985,0.929,1.0,0.977,0.931,0.939,1.0,1.0,1.0,0.919,1.0,1.0,1.0,0.934,0.899,0.892,1.0,1.0,0.844,0.95,0.959,1.0,1.0,0.947,1.0,0.937,1.0,1.0,1.0,1.0,1.0,1.0,1.0,1.0,1.0,0.959,1.0,1.0,0.945,1.0,0.958,0.952,1.0,0.974,1.0,0.872,1.0,1.0,1.0,0.944,0.89…	-0.014
ENSG00000008710	PKD1	chr16	-	2092479	2092592	2092046	2092188	2093543	2093738	305806	31,33	2,0	67,56,69,43,39,51,48,53,33,51,29,32,40,26,30,27,28,25,42,24,33,27,34,27,28,44,31,39,68,66,27,27,49,36,41,37,21,21,27,22,35,16,16,41,32,25,24,22,23,38,43,46,26,40,48,26,35,43,48,26,41,27,27,33,35,39,38,48,29,28,23,38,47,34,21,26,22,25,28,29,36,24,41,22,30,54,58,23,21,21,34,29,27,28,37,43,25,40,23,14,24,28,34,37,36,26,32,25,26,17,15,23,27,30,19,20,28,26	1,1,3,0,0,2,3,2,3,0,0,0,0,1,0,1,5,1,0,3,0,1,0,0,1,1,0,0,2,2,1,0,1,1,7,3,0,0,1,0,1,0,4,0,2,0,1,1,0,0,1,4,2,1,3,0,0,2,0,1,2,0,1,0,0,1,0,3,1,1,0,0,2,1,2,0,0,0,0,1,0,1,0,1,0,3,0,2,0,0,1,1,0,0,3,1,0,2,0,0,0,2,1,0,0,0,4,0,0,1,0,0,0,1,1,2,1,0	238	125	0.71039	1	0.891,1.0	0.972,0.967,0.924,1.0,1.0,0.931,0.894,0.933,0.852,1.0,1.0,1.0,1.0,0.932,1.0,0.934,0.746,0.929,1.0,0.808,1.0,0.934,1.0,1.0,0.936,0.959,1.0,1.0,0.947,0.945,0.934,1.0,0.963,0.95,0.755,0.866,1.0,1.0,0.934,1.0,0.948,1.0,0.678,1.0,0.894,1.0,0.926,0.92,1.0,1.0,0.958,0.858,0.872,0.955,0.894,1.0,1.0,0.919,1.0,0.932,0.915,1.0,0.934,1.0,1.0,0.953,1.0,0.894,0.938,0.936,1.0,1.0,0.925,0.947,0.847,1.0,1.0,1.0,1…	-0.006
ENSG00000008710	PKD1	chr16	-	2092953	2093093	2092046	2092188	2093543	2093738	305807	23,24	2,0	49,42,42,42,20,19,15,22,20,26,12,16,18,28,26,14,21,24,21,20,20,23,20,17,25,14,20,22,60,58,20,13,29,16,19,19,16,15,23,13,22,18,17,15,22,17,22,13,22,13,29,30,23,19,33,11,19,36,17,19,32,27,10,18,20,20,23,24,13,16,15,15,25,17,21,16,13,8,16,16,14,18,22,12,20,41,22,23,19,23,8,14,13,14,23,20,21,28,13,17,24,19,18,27,22,13,25,12,13,16,10,17,29,14,10,25,15,20	1,1,3,0,0,2,3,2,3,0,0,0,0,1,0,1,5,1,0,3,0,1,0,0,1,1,0,0,2,2,1,0,1,1,7,3,0,0,1,0,1,0,4,0,2,0,1,1,0,0,1,4,2,1,3,0,0,2,0,1,2,0,1,0,0,1,0,3,1,1,0,0,2,1,2,0,0,0,0,1,0,1,0,1,0,3,0,2,0,0,1,1,0,0,3,1,0,2,0,0,0,2,1,0,0,0,4,0,0,1,0,0,0,1,1,2,1,0	250	125	0.793956	1	0.852,1.0	0.961,0.955,0.875,1.0,1.0,0.826,0.714,0.846,0.769,1.0,1.0,1.0,1.0,0.933,1.0,0.875,0.677,0.923,1.0,0.769,1.0,0.92,1.0,1.0,0.926,0.875,1.0,1.0,0.938,0.935,0.909,1.0,0.935,0.889,0.576,0.76,1.0,1.0,0.92,1.0,0.917,1.0,0.68,1.0,0.846,1.0,0.917,0.867,1.0,1.0,0.935,0.789,0.852,0.905,0.846,1.0,1.0,0.9,1.0,0.905,0.889,1.0,0.833,1.0,1.0,0.909,1.0,0.8,0.867,0.889,1.0,1.0,0.862,0.895,0.84,1.0,1.0,1.0,1.0,0.88…	0
ENSG00000008710	PKD1	chr16	-	2092953	2093093	2092479	2092592	2093543	2093738	305808	39,41	5,6	96,83,91,86,40,48,31,40,39,50,31,43,39,51,55,27,30,44,41,48,48,42,39,37,35,41,43,48,103,120,45,38,67,35,40,44,32,28,40,20,45,42,31,28,39,38,45,25,38,27,62,60,38,37,51,23,43,75,39,36,68,50,23,36,37,39,48,53,31,37,33,42,54,31,27,27,38,21,29,35,39,28,47,23,34,76,60,39,36,43,26,28,36,36,32,44,38,54,28,43,47,35,43,48,36,31,41,28,30,31,19,32,46,27,22,45,37,34	13,11,19,7,4,4,7,7,8,11,10,6,6,3,4,1,6,8,8,5,0,3,5,2,8,13,1,3,15,8,4,2,6,6,5,7,5,4,3,5,9,1,4,6,5,4,2,6,4,9,9,7,8,7,11,7,5,6,11,4,7,3,2,4,8,10,3,13,8,7,4,9,4,1,3,5,4,1,10,4,10,6,2,5,6,9,15,2,5,4,10,1,5,6,5,10,2,6,8,2,2,4,10,6,6,6,4,6,6,3,2,1,3,3,5,1,8,8	250	125	0.864278	1	0.796,0.774	0.787,0.79,0.705,0.86,0.833,0.857,0.689,0.741,0.709,0.694,0.608,0.782,0.765,0.895,0.873,0.931,0.714,0.733,0.719,0.828,1.0,0.875,0.796,0.902,0.686,0.612,0.956,0.889,0.774,0.882,0.849,0.905,0.848,0.745,0.8,0.759,0.762,0.778,0.87,0.667,0.714,0.955,0.795,0.7,0.796,0.826,0.918,0.676,0.826,0.6,0.775,0.811,0.704,0.725,0.699,0.622,0.811,0.862,0.639,0.818,0.829,0.893,0.852,0.818,0.698,0.661,0.889,0.671,0.…	0
ENSG00000008710	PKD1	chr16	-	2093543	2093738	2092046	2092188	2097147	2097241	305809	5,10	0,0	31,24,29,14,12,23,15,17,15,12,4,6,10,17,8,7,14,10,17,15,13,16,10,13,17,17,11,14,20,25,11,5,17,12,19,11,10,13,8,8,10,10,12,7,9,10,9,5,15,9,19,19,7,3,15,5,6,16,16,9,17,15,12,8,11,9,6,17,7,7,8,12,14,13,17,8,10,4,6,17,5,8,6,7,6,17,12,11,6,14,12,8,8,7,14,11,5,12,12,15,9,8,14,6,11,10,17,6,8,10,5,2,8,10,6,6,9,3	0,0,0,0,0,0,0,0,0,0,0,0,0,0,0,0,0,0,0,0,0,0,0,0,0,0,0,0,0,0,0,0,0,0,0,0,0,0,0,0,0,0,0,0,0,0,0,0,0,0,0,0,0,0,0,0,0,0,0,0,0,0,0,0,0,0,0,0,0,0,0,0,0,0,0,0,0,0,0,0,0,0,0,1,0,0,0,0,0,0,0,0,0,0,0,0,0,0,0,1,0,0,0,0,0,0,0,0,0,0,0,0,0,0,0,0,0,0	296	125	1	1	1.0,1.0	1.0,1.0,1.0,1.0,1.0,1.0,1.0,1.0,1.0,1.0,1.0,1.0,1.0,1.0,1.0,1.0,1.0,1.0,1.0,1.0,1.0,1.0,1.0,1.0,1.0,1.0,1.0,1.0,1.0,1.0,1.0,1.0,1.0,1.0,1.0,1.0,1.0,1.0,1.0,1.0,1.0,1.0,1.0,1.0,1.0,1.0,1.0,1.0,1.0,1.0,1.0,1.0,1.0,1.0,1.0,1.0,1.0,1.0,1.0,1.0,1.0,1.0,1.0,1.0,1.0,1.0,1.0,1.0,1.0,1.0,1.0,1.0,1.0,1.0,1.0,1.0,1.0,1.0,1.0,1.0,1.0,1.0,1.0,0.747,1.0,1.0,1.0,1.0,1.0,1.0,1.0,1.0,1.0,1.0,1.0,1.0,1.0,1.0,1.0,0…	0.003
ENSG00000008710	PKD1	chr16	-	2093810	2094013	2093543	2093738	2094091	2094146	305810	43,47	0,0	79,91,89,86,79,92,66,91,85,152,72,73,65,79,80,51,71,64,96,75,61,58,59,86,65,91,56,72,170,197,72,69,119,80,76,67,85,65,36,49,74,52,53,36,53,42,38,48,41,65,99,85,87,73,115,20,59,104,82,66,90,56,47,56,54,46,49,66,42,45,39,62,93,70,77,47,59,35,55,56,64,49,46,34,32,109,74,63,33,62,41,47,59,49,50,41,48,82,44,27,41,45,59,71,52,59,60,48,64,36,35,39,58,37,36,28,47,38	0,1,0,2,0,1,0,1,1,0,0,0,1,0,0,0,1,2,0,0,1,2,2,1,0,1,0,1,1,0,1,0,2,0,1,2,1,0,1,0,0,2,0,0,0,3,1,1,1,2,0,0,0,1,0,0,0,0,0,0,0,0,0,0,1,0,0,0,0,1,1,0,0,1,0,0,0,1,0,0,1,1,0,2,0,0,1,0,2,3,0,0,0,1,0,0,1,0,0,0,0,0,0,0,1,1,3,0,2,0,2,0,4,2,1,1,2,1	304	125	1	1	1.0,1.0	1.0,0.974,1.0,0.946,1.0,0.974,1.0,0.974,0.972,1.0,1.0,1.0,0.964,1.0,1.0,1.0,0.967,0.929,1.0,1.0,0.962,0.923,0.924,0.972,1.0,0.974,1.0,0.967,0.986,1.0,0.967,1.0,0.961,1.0,0.969,0.932,0.972,1.0,0.937,1.0,1.0,0.914,1.0,1.0,1.0,0.852,0.94,0.952,0.944,0.93,1.0,1.0,1.0,0.968,1.0,1.0,1.0,1.0,1.0,1.0,1.0,1.0,1.0,1.0,0.957,1.0,1.0,1.0,1.0,0.949,0.941,1.0,1.0,0.966,1.0,1.0,1.0,0.935,1.0,1.0,0.963,0.953,1.0…	0.026
ENSG00000008710	PKD1	chr16	-	2093810	2094013	2093543	2093738	2097147	2097241	305811	21,30	0,0	62,63,64,63,41,57,40,55,53,91,48,40,42,43,46,23,38,39,59,39,32,38,29,49,34,57,29,44,108,116,46,44,72,48,48,39,57,41,19,28,44,36,29,28,32,21,22,31,25,41,53,57,51,43,73,10,32,59,52,44,59,33,33,36,34,25,36,40,23,24,25,37,51,41,43,29,39,22,38,33,37,34,24,22,18,61,36,34,16,39,22,26,33,23,30,30,26,48,26,15,22,27,37,47,27,25,41,30,31,24,20,21,31,16,15,17,27,22	0,0,1,0,0,0,0,0,0,0,0,0,0,0,0,0,0,0,0,0,0,0,0,0,0,0,0,0,0,0,0,1,0,0,0,0,0,0,0,0,0,0,0,0,1,0,0,0,0,0,0,0,0,0,0,0,0,0,0,0,0,0,0,0,0,0,0,0,0,0,0,0,0,0,0,0,0,0,0,0,0,0,0,0,0,0,0,0,0,0,0,0,0,0,0,0,0,1,0,4,0,0,0,0,0,0,0,0,0,0,0,1,0,0,0,0,0,0	304	125	1	1	1.0,1.0	1.0,1.0,0.963,1.0,1.0,1.0,1.0,1.0,1.0,1.0,1.0,1.0,1.0,1.0,1.0,1.0,1.0,1.0,1.0,1.0,1.0,1.0,1.0,1.0,1.0,1.0,1.0,1.0,1.0,1.0,1.0,0.948,1.0,1.0,1.0,1.0,1.0,1.0,1.0,1.0,1.0,1.0,1.0,1.0,0.929,1.0,1.0,1.0,1.0,1.0,1.0,1.0,1.0,1.0,1.0,1.0,1.0,1.0,1.0,1.0,1.0,1.0,1.0,1.0,1.0,1.0,1.0,1.0,1.0,1.0,1.0,1.0,1.0,1.0,1.0,1.0,1.0,1.0,1.0,1.0,1.0,1.0,1.0,1.0,1.0,1.0,1.0,1.0,1.0,1.0,1.0,1.0,1.0,1.0,1.0,1.0,1.0,0.952…	0.006
ENSG00000008710	PKD1	chr16	-	2094091	2094210	2093543	2093738	2097147	2097241	305812	21,12	0,0	23,26,23,22,30,44,25,37,28,57,14,27,32,21,21,13,28,34,30,18,29,36,42,32,23,32,35,34,62,60,26,28,49,32,36,37,20,30,11,16,21,23,20,12,23,24,18,24,19,20,33,25,13,34,37,17,28,30,25,27,24,17,30,20,11,21,22,24,32,24,26,25,45,23,44,17,25,16,24,18,26,16,20,19,13,47,27,29,26,30,19,21,26,21,27,24,19,33,23,14,15,23,36,13,30,29,26,23,34,19,21,24,36,24,28,17,29,35	0,0,1,0,0,0,0,0,0,0,0,0,0,0,0,0,0,0,0,0,0,0,0,0,0,0,0,0,0,0,0,1,0,0,0,0,0,0,0,0,0,0,0,0,1,0,0,0,0,0,0,0,0,0,0,0,0,0,0,0,0,0,0,0,0,0,0,0,0,0,0,0,0,0,0,0,0,0,0,0,0,0,0,0,0,0,0,0,0,0,0,0,0,0,0,0,0,1,0,4,0,0,0,0,0,0,0,0,0,0,0,1,0,0,0,0,0,0	244	125	1	1	1.0,1.0	1.0,1.0,0.922,1.0,1.0,1.0,1.0,1.0,1.0,1.0,1.0,1.0,1.0,1.0,1.0,1.0,1.0,1.0,1.0,1.0,1.0,1.0,1.0,1.0,1.0,1.0,1.0,1.0,1.0,1.0,1.0,0.935,1.0,1.0,1.0,1.0,1.0,1.0,1.0,1.0,1.0,1.0,1.0,1.0,0.922,1.0,1.0,1.0,1.0,1.0,1.0,1.0,1.0,1.0,1.0,1.0,1.0,1.0,1.0,1.0,1.0,1.0,1.0,1.0,1.0,1.0,1.0,1.0,1.0,1.0,1.0,1.0,1.0,1.0,1.0,1.0,1.0,1.0,1.0,1.0,1.0,1.0,1.0,1.0,1.0,1.0,1.0,1.0,1.0,1.0,1.0,1.0,1.0,1.0,1.0,1.0,1.0,0.944…	0.006
ENSG00000008710	PKD1	chr16	-	2094091	2094210	2093810	2094013	2097147	2097241	305813	43,29	0,0	42,53,49,43,68,78,51,75,59,122,38,60,54,58,55,41,59,58,67,51,57,55,70,68,54,65,62,61,125,145,52,53,94,67,64,63,48,54,28,37,51,37,44,21,44,43,33,40,34,42,78,56,48,63,81,26,56,75,55,49,55,40,46,41,30,44,35,50,51,44,39,50,86,52,78,35,45,28,41,41,52,30,43,29,27,95,64,59,41,52,38,42,52,46,47,35,39,67,41,26,34,41,57,39,54,62,42,41,65,31,34,43,59,44,48,28,47,50	1,0,1,0,0,0,0,2,0,0,0,0,0,0,0,0,0,1,0,0,0,0,0,0,0,0,0,0,2,4,1,1,0,1,1,0,1,0,1,0,0,0,0,0,0,1,0,0,0,0,0,3,0,1,4,0,1,0,0,0,0,0,2,1,0,2,0,0,0,0,0,0,0,1,0,0,0,0,0,0,0,0,1,0,1,2,0,1,0,2,0,0,0,0,0,0,0,0,0,0,0,0,0,2,0,0,0,0,0,0,0,0,0,0,0,1,0,0	244	125	1	1	1.0,1.0	0.956,1.0,0.962,1.0,1.0,1.0,1.0,0.951,1.0,1.0,1.0,1.0,1.0,1.0,1.0,1.0,1.0,0.967,1.0,1.0,1.0,1.0,1.0,1.0,1.0,1.0,1.0,1.0,0.97,0.949,0.964,0.964,1.0,0.972,0.97,1.0,0.961,1.0,0.935,1.0,1.0,1.0,1.0,1.0,1.0,0.957,1.0,1.0,1.0,1.0,1.0,0.905,1.0,0.97,0.912,1.0,0.966,1.0,1.0,1.0,1.0,1.0,0.922,0.955,1.0,0.919,1.0,1.0,1.0,1.0,1.0,1.0,1.0,0.964,1.0,1.0,1.0,1.0,1.0,1.0,1.0,1.0,0.957,1.0,0.933,0.961,1.0,0.968,…	0.012
ENSG00000008710	PKD1	chr16	-	2097147	2097241	2094091	2094210	2097727	2097777	305814	18,13	0,0	22,19,30,16,17,30,12,24,17,43,12,21,25,17,16,10,22,21,22,15,26,29,27,20,18,19,25,25,51,48,12,20,30,25,24,22,7,23,11,9,14,16,16,8,17,18,13,25,12,9,24,16,10,22,32,7,21,19,15,21,15,9,20,13,7,12,16,10,17,15,14,18,22,16,29,13,16,7,18,8,16,10,20,10,7,36,14,19,16,23,14,10,19,11,23,19,14,18,10,11,10,17,23,13,20,18,12,15,20,12,12,18,20,19,20,11,18,23	0,0,0,0,0,0,0,0,0,0,0,0,0,0,0,0,0,0,0,0,0,0,0,0,0,0,0,0,0,0,0,0,0,0,0,0,0,0,1,0,0,0,0,0,0,0,0,0,0,0,0,0,0,0,0,0,0,0,0,0,0,0,0,0,0,0,0,0,0,0,0,0,0,0,0,0,0,0,0,0,0,0,0,0,0,0,0,0,0,0,0,0,0,0,0,0,0,0,0,0,0,0,0,0,0,0,0,0,0,0,0,0,0,0,0,0,0,0	219	125	1	1	1.0,1.0	1.0,1.0,1.0,1.0,1.0,1.0,1.0,1.0,1.0,1.0,1.0,1.0,1.0,1.0,1.0,1.0,1.0,1.0,1.0,1.0,1.0,1.0,1.0,1.0,1.0,1.0,1.0,1.0,1.0,1.0,1.0,1.0,1.0,1.0,1.0,1.0,1.0,1.0,0.863,1.0,1.0,1.0,1.0,1.0,1.0,1.0,1.0,1.0,1.0,1.0,1.0,1.0,1.0,1.0,1.0,1.0,1.0,1.0,1.0,1.0,1.0,1.0,1.0,1.0,1.0,1.0,1.0,1.0,1.0,1.0,1.0,1.0,1.0,1.0,1.0,1.0,1.0,1.0,1.0,1.0,1.0,1.0,1.0,1.0,1.0,1.0,1.0,1.0,1.0,1.0,1.0,1.0,1.0,1.0,1.0,1.0,1.0,1.0,1.0,1…	0.001
ENSG00000008710	PKD1	chr16	-	2097318	2097503	2097147	2097241	2097727	2097777	305815	61,43	3,5	86,78,124,100,102,86,81,89,89,106,41,70,64,63,58,60,51,75,86,77,72,60,63,72,80,85,93,69,121,166,73,63,93,88,94,54,51,81,43,61,66,29,57,42,54,43,51,39,50,62,65,84,61,66,92,35,69,105,83,54,76,39,81,70,59,55,53,86,54,59,70,69,131,61,93,53,63,52,50,54,55,41,60,39,53,143,76,63,66,60,55,69,68,66,62,54,67,77,50,67,50,47,77,46,72,86,62,65,79,44,47,46,87,49,66,53,54,69	8,3,13,6,1,6,2,2,2,2,3,3,1,3,1,1,4,3,4,3,5,7,4,0,0,3,2,5,7,4,0,1,3,2,5,3,0,2,3,0,1,0,3,0,1,2,1,9,1,1,2,2,0,1,3,1,3,0,0,0,3,0,2,1,0,2,1,1,1,0,1,2,0,2,2,1,0,1,4,1,1,0,3,0,2,3,1,0,1,3,1,3,0,1,2,4,3,2,0,0,1,2,1,0,1,0,3,2,2,0,3,2,2,4,2,1,0,0	286	125	0.00874229	1	0.899,0.79	0.825,0.919,0.807,0.879,0.978,0.862,0.947,0.951,0.951,0.959,0.857,0.911,0.965,0.902,0.962,0.963,0.848,0.916,0.904,0.918,0.863,0.789,0.873,1.0,1.0,0.925,0.953,0.858,0.883,0.948,1.0,0.965,0.931,0.951,0.892,0.887,1.0,0.947,0.862,1.0,0.966,1.0,0.893,1.0,0.959,0.904,0.957,0.654,0.956,0.964,0.934,0.948,1.0,0.966,0.931,0.939,0.91,1.0,1.0,1.0,0.917,1.0,0.947,0.968,1.0,0.923,0.959,0.974,0.959,1.0,0.968,0.…	-0.095
ENSG00000008710	PKD1	chr16	-	2099643	2099770	2097727	2097984	2099860	2099893	305816	44,43	4,1	62,42,61,48,56,80,55,77,64,91,51,72,70,66,53,42,62,57,77,58,34,54,49,44,47,75,54,63,157,140,42,45,107,60,67,56,53,58,33,40,67,46,55,37,37,44,21,29,37,49,78,62,77,61,90,30,36,67,54,58,56,29,51,35,45,45,66,43,31,47,45,46,87,44,54,50,39,30,22,46,33,38,53,33,38,91,57,40,42,58,46,40,41,39,55,45,40,40,44,44,32,37,61,48,44,43,35,39,33,25,29,26,51,24,26,27,29,38	3,2,1,1,7,4,2,6,2,4,0,0,0,6,1,5,12,9,4,10,12,3,4,5,2,4,4,5,1,1,5,8,0,9,5,6,6,3,4,2,0,3,0,2,3,1,2,7,3,0,0,0,0,0,0,2,0,0,1,0,0,1,0,0,0,2,0,2,3,1,1,1,1,0,2,3,0,1,2,0,1,2,1,0,3,0,0,3,0,2,7,2,1,3,3,1,1,2,2,0,1,1,1,0,2,3,1,1,3,1,9,4,0,1,2,2,1,4	250	125	0.653122	1	0.846,0.956	0.912,0.913,0.968,0.96,0.8,0.909,0.932,0.865,0.941,0.919,1.0,1.0,1.0,0.846,0.964,0.808,0.721,0.76,0.906,0.744,0.586,0.9,0.86,0.815,0.922,0.904,0.871,0.863,0.987,0.986,0.808,0.738,1.0,0.769,0.87,0.824,0.815,0.906,0.805,0.909,1.0,0.885,1.0,0.902,0.86,0.957,0.84,0.674,0.86,1.0,1.0,1.0,1.0,1.0,1.0,0.882,1.0,1.0,0.964,1.0,1.0,0.935,1.0,1.0,1.0,0.918,1.0,0.915,0.838,0.959,0.957,0.958,0.978,1.0,0.931,0.…	-0.011
ENSG00000008710	PKD1	chr16	-	2099643	2099770	2097858	2098191	2099860	2099893	305817	24,27	0,0	43,24,33,25,33,44,36,39,38,52,29,38,38,37,22,27,36,37,44,37,17,36,28,28,23,44,28,33,85,80,29,29,63,30,36,30,32,36,19,21,29,24,31,24,22,28,11,17,21,24,51,30,37,29,50,17,15,36,34,35,27,12,32,17,22,22,37,22,18,28,24,24,50,23,29,27,20,16,9,28,18,20,28,17,19,52,32,24,18,26,27,26,24,23,33,27,25,23,21,25,15,21,32,25,20,19,21,24,20,15,14,16,27,14,14,18,16,18	0,0,0,0,0,0,0,0,0,0,0,0,0,0,0,0,0,0,0,1,0,0,0,0,0,0,0,0,0,0,0,0,0,0,0,0,0,0,0,0,0,0,0,0,0,0,0,0,0,0,0,0,0,0,0,0,0,0,0,0,0,0,0,0,0,0,0,0,0,0,0,0,0,0,0,0,0,0,0,0,0,0,0,0,0,0,0,0,0,0,0,0,0,0,0,0,0,0,0,0,0,0,0,0,0,0,0,0,0,0,0,0,0,0,0,0,0,0	250	125	1	1	1.0,1.0	1.0,1.0,1.0,1.0,1.0,1.0,1.0,1.0,1.0,1.0,1.0,1.0,1.0,1.0,1.0,1.0,1.0,1.0,1.0,0.949,1.0,1.0,1.0,1.0,1.0,1.0,1.0,1.0,1.0,1.0,1.0,1.0,1.0,1.0,1.0,1.0,1.0,1.0,1.0,1.0,1.0,1.0,1.0,1.0,1.0,1.0,1.0,1.0,1.0,1.0,1.0,1.0,1.0,1.0,1.0,1.0,1.0,1.0,1.0,1.0,1.0,1.0,1.0,1.0,1.0,1.0,1.0,1.0,1.0,1.0,1.0,1.0,1.0,1.0,1.0,1.0,1.0,1.0,1.0,1.0,1.0,1.0,1.0,1.0,1.0,1.0,1.0,1.0,1.0,1.0,1.0,1.0,1.0,1.0,1.0,1.0,1.0,1.0,1.0,1…	0
ENSG00000008710	PKD1	chr16	-	2102060	2102256	2100395	2100566	2102380	2102633	305818	63,49	3,4	101,86,90,87,98,83,62,90,110,135,74,87,72,88,93,49,51,56,92,77,53,54,62,66,60,104,78,88,131,151,73,54,133,78,85,65,75,66,66,43,71,48,79,42,37,48,46,49,59,58,85,77,76,86,117,43,49,88,79,56,79,58,62,73,66,80,85,80,48,71,76,55,119,75,105,75,70,51,49,52,47,74,82,46,39,142,97,40,56,68,61,54,78,55,65,54,58,61,46,49,59,54,73,57,73,51,68,38,48,36,34,59,52,43,52,54,33,44	3,5,2,2,3,4,3,2,8,1,1,3,2,2,0,5,9,6,2,13,10,5,4,11,4,12,4,6,6,4,3,3,5,5,8,7,0,1,11,5,2,4,2,8,5,8,7,2,2,0,2,0,0,2,3,2,1,0,0,0,1,0,0,1,0,0,0,1,2,1,1,3,1,2,2,0,0,1,5,0,4,1,1,0,0,5,4,2,1,3,1,0,1,0,3,1,3,3,2,2,3,9,1,5,2,6,1,0,3,2,4,4,5,2,2,10,3,2	297	125	0.349544	1	0.898,0.838	0.934,0.879,0.95,0.948,0.932,0.897,0.897,0.95,0.853,0.983,0.969,0.924,0.938,0.949,1.0,0.805,0.705,0.797,0.951,0.714,0.69,0.82,0.867,0.716,0.863,0.785,0.891,0.861,0.902,0.941,0.911,0.883,0.918,0.868,0.817,0.796,1.0,0.965,0.716,0.784,0.937,0.835,0.943,0.688,0.757,0.716,0.734,0.912,0.925,1.0,0.947,1.0,1.0,0.948,0.943,0.9,0.954,1.0,1.0,1.0,0.971,1.0,1.0,0.968,1.0,1.0,1.0,0.971,0.91,0.968,0.97,0.885,0…	-0.036
ENSG00000008710	PKD1	chr16	-	2102813	2102970	2102379	2102633	2103265	2103390	305819	53,47	0,0	179,120,156,146,94,82,77,71,81,103,61,79,75,68,65,44,89,63,101,96,64,93,79,86,76,95,70,79,154,176,73,72,114,66,83,69,62,54,64,45,68,55,56,42,52,66,46,26,50,57,96,70,79,89,88,36,63,84,52,77,75,51,51,67,58,79,80,74,62,49,42,66,92,76,62,46,65,41,56,72,51,51,63,39,56,103,80,71,44,65,56,47,53,46,67,66,65,64,39,62,50,47,65,66,63,69,56,45,61,35,35,42,56,52,44,45,49,42	1,0,0,0,0,1,0,0,0,0,0,0,0,0,0,0,2,0,0,0,0,0,1,0,0,1,0,0,0,0,0,0,0,0,0,2,0,0,1,0,0,0,0,0,0,0,0,0,0,2,0,0,0,0,0,0,0,0,0,0,0,0,0,0,0,1,0,0,0,0,0,0,0,0,0,0,0,0,0,1,0,0,1,0,0,0,0,0,0,0,0,0,0,0,0,0,0,1,0,0,0,0,0,1,0,0,0,0,0,0,0,0,0,0,0,0,0,0	258	125	1	1	1.0,1.0	0.989,1.0,1.0,1.0,1.0,0.975,1.0,1.0,1.0,1.0,1.0,1.0,1.0,1.0,1.0,1.0,0.956,1.0,1.0,1.0,1.0,1.0,0.975,1.0,1.0,0.979,1.0,1.0,1.0,1.0,1.0,1.0,1.0,1.0,1.0,0.944,1.0,1.0,0.969,1.0,1.0,1.0,1.0,1.0,1.0,1.0,1.0,1.0,1.0,0.932,1.0,1.0,1.0,1.0,1.0,1.0,1.0,1.0,1.0,1.0,1.0,1.0,1.0,1.0,1.0,0.975,1.0,1.0,1.0,1.0,1.0,1.0,1.0,1.0,1.0,1.0,1.0,1.0,1.0,0.972,1.0,1.0,0.968,1.0,1.0,1.0,1.0,1.0,1.0,1.0,1.0,1.0,1.0,1.0,1…	0.004
ENSG00000008710	PKD1	chr16	-	2106090	2106304	2105321	2106024	2106397	2106408	305820	36,20	0,0	97,67,77,78,54,50,34,58,75,77,33,35,69,35,66,39,71,45,57,48,49,61,47,59,59,53,56,47,105,122,38,58,65,46,65,40,41,28,27,16,39,19,40,27,22,23,11,26,18,29,47,41,43,46,53,22,24,54,31,30,37,15,28,22,22,32,29,29,31,37,33,22,46,37,20,26,42,15,25,25,32,20,20,24,23,46,33,30,22,33,25,17,20,19,44,24,25,29,12,27,18,32,26,29,37,23,24,21,18,13,15,27,28,8,14,7,15,16	0,0,0,0,0,0,0,0,0,0,0,0,0,0,0,0,2,0,0,0,0,0,0,0,0,0,0,1,0,0,0,0,0,0,0,0,0,0,0,0,0,0,0,0,0,0,0,0,0,0,0,0,0,0,0,0,0,0,0,0,0,0,0,0,0,0,0,0,0,0,0,0,0,0,0,0,0,0,0,0,0,0,0,0,0,0,0,0,0,0,0,0,0,0,0,0,0,0,1,0,0,0,0,0,0,0,0,0,0,0,0,0,0,0,0,0,0,0	315	125	1	1	1.0,1.0	1.0,1.0,1.0,1.0,1.0,1.0,1.0,1.0,1.0,1.0,1.0,1.0,1.0,1.0,1.0,1.0,0.934,1.0,1.0,1.0,1.0,1.0,1.0,1.0,1.0,1.0,1.0,0.949,1.0,1.0,1.0,1.0,1.0,1.0,1.0,1.0,1.0,1.0,1.0,1.0,1.0,1.0,1.0,1.0,1.0,1.0,1.0,1.0,1.0,1.0,1.0,1.0,1.0,1.0,1.0,1.0,1.0,1.0,1.0,1.0,1.0,1.0,1.0,1.0,1.0,1.0,1.0,1.0,1.0,1.0,1.0,1.0,1.0,1.0,1.0,1.0,1.0,1.0,1.0,1.0,1.0,1.0,1.0,1.0,1.0,1.0,1.0,1.0,1.0,1.0,1.0,1.0,1.0,1.0,1.0,1.0,1.0,1.0,0.8…	0.002
ENSG00000008710	PKD1	chr16	-	2106804	2106948	2106397	2106677	2107882	2108032	305821	17,17	0,0	49,56,56,47,64,56,42,50,61,52,35,55,35,29,46,37,47,39,48,57,40,44,38,40,33,59,54,51,97,96,42,43,81,39,50,42,51,43,34,24,34,23,29,24,24,31,18,19,17,24,39,38,23,19,42,10,26,41,23,24,43,33,23,22,26,38,22,26,23,29,30,29,31,31,26,22,25,8,22,24,15,14,17,20,19,34,34,24,18,21,13,12,23,20,26,26,19,27,14,16,12,21,22,18,28,22,30,28,16,17,17,17,16,13,10,10,10,21	0,0,0,0,0,0,0,0,0,0,0,0,0,0,0,0,0,0,0,0,0,0,1,0,0,0,0,0,0,1,0,0,0,0,0,0,0,0,0,0,0,0,0,0,0,0,0,0,0,0,0,0,0,0,0,0,0,0,0,0,0,0,0,0,0,0,0,0,0,0,0,0,0,0,0,0,0,0,0,0,0,0,0,0,0,0,0,0,0,0,0,0,0,0,0,0,0,0,0,0,0,0,0,0,0,0,0,0,0,0,0,0,0,0,0,0,0,0	250	125	1	1	1.0,1.0	1.0,1.0,1.0,1.0,1.0,1.0,1.0,1.0,1.0,1.0,1.0,1.0,1.0,1.0,1.0,1.0,1.0,1.0,1.0,1.0,1.0,1.0,0.95,1.0,1.0,1.0,1.0,1.0,1.0,0.98,1.0,1.0,1.0,1.0,1.0,1.0,1.0,1.0,1.0,1.0,1.0,1.0,1.0,1.0,1.0,1.0,1.0,1.0,1.0,1.0,1.0,1.0,1.0,1.0,1.0,1.0,1.0,1.0,1.0,1.0,1.0,1.0,1.0,1.0,1.0,1.0,1.0,1.0,1.0,1.0,1.0,1.0,1.0,1.0,1.0,1.0,1.0,1.0,1.0,1.0,1.0,1.0,1.0,1.0,1.0,1.0,1.0,1.0,1.0,1.0,1.0,1.0,1.0,1.0,1.0,1.0,1.0,1.0,1.0,1…	0.001
ENSG00000008710	PKD1	chr16	-	2107882	2108032	2106804	2106948	2108251	2108358	305822	29,15	0,0	58,51,65,58,62,53,25,40,52,49,27,54,38,29,38,40,61,32,56,51,37,40,37,35,33,39,62,44,81,107,40,59,61,37,46,51,44,32,26,18,23,39,36,29,30,37,24,22,19,34,35,30,29,32,38,12,18,44,25,33,39,31,27,16,33,35,27,23,19,21,27,28,36,27,24,30,28,11,23,24,19,23,18,15,15,38,45,25,20,21,14,13,22,28,31,33,29,22,14,23,17,20,23,15,25,25,32,23,18,18,14,15,10,13,14,18,12,18	0,0,0,0,0,0,0,1,0,0,0,0,0,0,0,0,2,0,1,0,0,0,0,0,0,0,0,0,0,0,1,2,1,0,0,2,0,0,0,0,0,0,0,0,0,0,0,0,0,0,0,1,0,0,0,0,0,0,1,0,0,0,0,0,0,0,0,0,0,0,0,0,0,1,0,0,0,0,0,0,0,0,0,0,0,0,0,0,0,0,0,0,0,0,0,0,0,0,0,0,0,0,0,0,1,0,1,0,0,0,0,1,0,0,0,0,0,0	251	125	1	1	1.0,1.0	1.0,1.0,1.0,1.0,1.0,1.0,1.0,0.952,1.0,1.0,1.0,1.0,1.0,1.0,1.0,1.0,0.938,1.0,0.965,1.0,1.0,1.0,1.0,1.0,1.0,1.0,1.0,1.0,1.0,1.0,0.952,0.936,0.968,1.0,1.0,0.927,1.0,1.0,1.0,1.0,1.0,1.0,1.0,1.0,1.0,1.0,1.0,1.0,1.0,1.0,1.0,0.937,1.0,1.0,1.0,1.0,1.0,1.0,0.926,1.0,1.0,1.0,1.0,1.0,1.0,1.0,1.0,1.0,1.0,1.0,1.0,1.0,1.0,0.931,1.0,1.0,1.0,1.0,1.0,1.0,1.0,1.0,1.0,1.0,1.0,1.0,1.0,1.0,1.0,1.0,1.0,1.0,1.0,1.0,1.0…	0.007
ENSG00000008710	PKD1	chr16	-	2108251	2111871	2106804	2106948	2112339	2112473	305823	355333	0,0	1098,779,818,928,891,911,598,881,910,1068,605,682,772,741,826,540,826,631,939,908,591,764,721,779,686,1061,772,841,1555,1899,716,772,1234,716,844,748,726,585,536,355,315,275,637,325,348,354,272,282,327,432,616,668,423,396,625,212,333,571,447,349,463,338,394,343,345,462,426,424,416,310,358,397,636,416,442,371,391,225,385,380,335,283,349,219,293,618,468,383,264,413,281,339,368,300,400,320,312,426,2…	0,0,0,0,0,0,0,0,0,0,0,0,0,0,0,0,0,0,0,0,0,0,0,0,0,0,0,0,0,0,0,0,0,0,0,0,0,0,0,0,0,0,0,0,0,0,0,0,0,0,0,0,0,0,0,0,0,0,0,0,0,0,0,0,0,1,0,0,0,0,0,0,0,0,0,0,0,0,0,0,0,0,0,0,0,0,0,0,0,0,0,0,0,0,0,0,0,0,0,0,0,0,0,0,0,1,0,0,0,0,0,0,0,0,0,0,0,0	3721	125	1	1	1.0,1.0	1.0,1.0,1.0,1.0,1.0,1.0,1.0,1.0,1.0,1.0,1.0,1.0,1.0,1.0,1.0,1.0,1.0,1.0,1.0,1.0,1.0,1.0,1.0,1.0,1.0,1.0,1.0,1.0,1.0,1.0,1.0,1.0,1.0,1.0,1.0,1.0,1.0,1.0,1.0,1.0,1.0,1.0,1.0,1.0,1.0,1.0,1.0,1.0,1.0,1.0,1.0,1.0,1.0,1.0,1.0,1.0,1.0,1.0,1.0,1.0,1.0,1.0,1.0,1.0,1.0,0.939,1.0,1.0,1.0,1.0,1.0,1.0,1.0,1.0,1.0,1.0,1.0,1.0,1.0,1.0,1.0,1.0,1.0,1.0,1.0,1.0,1.0,1.0,1.0,1.0,1.0,1.0,1.0,1.0,1.0,1.0,1.0,1.0,1.0,1…	0.001
ENSG00000008710	PKD1	chr16	-	2111815	2111871	2106804	2106948	2112339	2112473	305824	8,5	0,0	13,11,18,7,17,14,14,20,17,19,10,13,16,12,12,9,18,6,15,21,8,7,15,11,4,11,9,17,18,31,10,4,17,7,10,10,11,13,8,6,5,6,5,3,6,2,6,5,2,9,6,19,6,10,13,5,3,10,4,2,13,1,6,3,7,4,9,5,9,3,2,11,3,3,6,8,8,5,5,5,6,2,5,2,5,8,8,4,4,5,3,3,2,4,4,3,7,12,4,6,3,2,7,5,7,8,3,4,6,4,3,9,8,2,8,5,4,1	0,0,0,0,0,0,0,0,0,0,0,0,0,0,0,0,0,0,0,0,0,0,0,0,0,0,0,0,0,0,0,0,0,0,0,0,0,0,0,0,0,0,0,0,0,0,0,0,0,0,0,0,0,0,0,0,0,0,0,0,0,0,0,0,0,1,0,0,0,0,0,0,0,0,0,0,0,0,0,0,0,0,0,0,0,0,0,0,0,0,0,0,0,0,0,0,0,0,0,0,0,0,0,0,0,1,0,0,0,0,0,0,0,0,0,0,0,0	181	125	1	1	1.0,1.0	1.0,1.0,1.0,1.0,1.0,1.0,1.0,1.0,1.0,1.0,1.0,1.0,1.0,1.0,1.0,1.0,1.0,1.0,1.0,1.0,1.0,1.0,1.0,1.0,1.0,1.0,1.0,1.0,1.0,1.0,1.0,1.0,1.0,1.0,1.0,1.0,1.0,1.0,1.0,1.0,1.0,1.0,1.0,1.0,1.0,1.0,1.0,1.0,1.0,1.0,1.0,1.0,1.0,1.0,1.0,1.0,1.0,1.0,1.0,1.0,1.0,1.0,1.0,1.0,1.0,0.734,1.0,1.0,1.0,1.0,1.0,1.0,1.0,1.0,1.0,1.0,1.0,1.0,1.0,1.0,1.0,1.0,1.0,1.0,1.0,1.0,1.0,1.0,1.0,1.0,1.0,1.0,1.0,1.0,1.0,1.0,1.0,1.0,1.0,1…	0.004
ENSG00000008710	PKD1	chr16	-	2115377	2115625	2114169	2114925	2115991	2116118	305826	8,8	0,0	106,79,58,105,30,36,36,34,52,54,38,46,40,38,47,21,50,28,72,26,40,39,42,41,44,47,40,52,71,91,28,22,51,38,49,46,30,38,33,14,10,7,27,16,16,15,20,17,22,18,20,18,33,20,26,7,19,22,21,25,15,12,17,16,20,24,19,24,9,20,8,13,13,26,28,10,16,14,11,20,14,13,19,13,12,31,25,15,9,14,13,17,11,9,9,8,19,14,7,17,10,15,17,19,19,21,10,12,8,6,7,8,14,16,7,4,5,16	0,0,0,0,0,0,0,1,0,0,0,0,0,0,0,0,0,0,0,0,0,0,0,0,0,0,0,0,0,0,0,0,0,0,0,0,0,0,0,1,0,0,0,0,0,0,0,0,0,1,0,0,0,0,0,0,0,0,0,0,0,0,0,0,0,0,0,0,0,0,0,0,0,0,0,0,0,0,0,1,0,0,0,0,0,0,0,0,0,0,0,0,0,0,0,0,0,0,0,0,0,0,0,0,1,0,0,0,0,0,0,0,0,0,0,0,0,0	349	125	1	1	1.0,1.0	1.0,1.0,1.0,1.0,1.0,1.0,1.0,0.924,1.0,1.0,1.0,1.0,1.0,1.0,1.0,1.0,1.0,1.0,1.0,1.0,1.0,1.0,1.0,1.0,1.0,1.0,1.0,1.0,1.0,1.0,1.0,1.0,1.0,1.0,1.0,1.0,1.0,1.0,1.0,0.834,1.0,1.0,1.0,1.0,1.0,1.0,1.0,1.0,1.0,0.866,1.0,1.0,1.0,1.0,1.0,1.0,1.0,1.0,1.0,1.0,1.0,1.0,1.0,1.0,1.0,1.0,1.0,1.0,1.0,1.0,1.0,1.0,1.0,1.0,1.0,1.0,1.0,1.0,1.0,0.878,1.0,1.0,1.0,1.0,1.0,1.0,1.0,1.0,1.0,1.0,1.0,1.0,1.0,1.0,1.0,1.0,1.0,1.0…	0.005
ENSG00000008710	PKD1	chr16	-	2115991	2116118	2115377	2115625	2116528	2116644	305827	10,8	0,0	29,23,18,33,31,30,15,26,31,42,23,21,37,27,36,13,34,20,57,25,26,27,40,30,19,37,32,43,52,67,22,23,37,36,35,27,19,26,26,9,4,6,18,6,10,20,14,7,14,19,15,14,18,14,17,6,14,17,11,15,16,11,11,9,9,12,16,11,13,11,6,10,4,13,12,17,8,10,6,9,9,14,16,6,6,18,11,10,8,11,5,9,12,10,8,10,12,7,7,13,10,7,10,12,9,19,7,11,5,9,3,3,9,12,5,1,4,12	0,0,0,0,0,0,0,0,0,0,0,0,0,0,0,0,0,0,0,0,0,0,0,0,0,0,0,0,0,0,0,0,0,0,0,0,1,0,0,0,0,0,0,0,0,0,0,0,0,0,0,0,0,0,0,0,0,0,0,0,0,0,0,0,0,0,0,0,0,0,0,0,0,0,0,0,0,0,0,0,0,0,0,0,0,0,0,0,0,0,0,0,0,0,0,0,0,0,0,0,0,0,0,0,0,0,0,0,0,0,0,0,0,0,0,0,0,0	250	125	1	1	1.0,1.0	1.0,1.0,1.0,1.0,1.0,1.0,1.0,1.0,1.0,1.0,1.0,1.0,1.0,1.0,1.0,1.0,1.0,1.0,1.0,1.0,1.0,1.0,1.0,1.0,1.0,1.0,1.0,1.0,1.0,1.0,1.0,1.0,1.0,1.0,1.0,1.0,0.905,1.0,1.0,1.0,1.0,1.0,1.0,1.0,1.0,1.0,1.0,1.0,1.0,1.0,1.0,1.0,1.0,1.0,1.0,1.0,1.0,1.0,1.0,1.0,1.0,1.0,1.0,1.0,1.0,1.0,1.0,1.0,1.0,1.0,1.0,1.0,1.0,1.0,1.0,1.0,1.0,1.0,1.0,1.0,1.0,1.0,1.0,1.0,1.0,1.0,1.0,1.0,1.0,1.0,1.0,1.0,1.0,1.0,1.0,1.0,1.0,1.0,1.0,1…	0.001
ENSG00000008710	PKD1	chr16	-	2116832	2117016	2116528	2116644	2117488	2117672	305828	12,9	0,4	17,7,10,10,36,26,16,25,19,27,18,22,27,23,16,8,33,28,14,24,22,26,25,26,15,28,26,20,39,45,18,16,24,14,22,27,23,13,15,6,5,7,7,11,13,8,0,10,8,6,16,9,10,13,11,3,5,8,5,7,6,5,5,6,6,4,4,3,7,6,9,5,15,9,11,11,8,2,10,13,6,9,13,4,4,16,10,15,8,3,8,9,18,11,8,5,13,10,2,4,7,0,7,6,18,4,4,6,7,1,7,5,12,5,4,2,6,14	4,0,0,1,0,1,0,2,3,2,2,2,1,1,1,2,4,1,3,1,1,1,1,1,1,2,0,8,8,8,2,2,3,6,3,1,2,0,3,1,1,1,1,0,1,3,1,0,0,1,1,3,1,1,0,0,0,1,0,2,2,1,0,1,0,1,0,1,2,0,0,1,2,1,0,0,0,0,1,1,1,1,0,0,0,4,0,1,0,0,1,0,1,0,1,0,0,1,0,0,1,1,0,0,0,0,0,1,1,0,0,0,0,0,0,0,0,0	285	125	0.000118192	0.054456	1.0,0.497	0.651,1.0,1.0,0.814,1.0,0.919,1.0,0.846,0.735,0.856,0.798,0.828,0.922,0.91,0.875,0.637,0.783,0.925,0.672,0.913,0.906,0.919,0.916,0.919,0.868,0.86,1.0,0.523,0.681,0.712,0.798,0.778,0.778,0.506,0.763,0.922,0.835,1.0,0.687,0.725,0.687,0.754,0.754,1.0,0.851,0.539,0.0,1.0,1.0,0.725,0.875,0.568,0.814,0.851,1.0,1.0,1.0,0.778,1.0,0.606,0.568,0.687,1.0,0.725,1.0,0.637,1.0,0.568,0.606,1.0,1.0,0.687,0.767,0…	-0.101
ENSG00000008710	PKD1	chr16	-	2116832	2117053	2116528	2116644	2117488	2117672	305829	22,15	0,4	40,40,33,39,60,50,39,53,45,47,34,35,51,42,45,26,52,39,23,45,43,37,41,48,23,47,48,45,64,93,33,33,47,25,55,49,38,24,24,17,16,13,17,20,25,19,1,18,14,17,30,19,23,23,24,11,9,17,17,15,15,8,11,14,13,9,15,10,12,11,14,9,26,16,22,21,11,12,16,20,11,21,25,8,15,30,21,22,21,10,16,21,31,16,21,11,31,16,5,11,14,5,14,15,26,9,13,10,12,5,9,6,18,9,13,3,11,23	4,0,0,1,0,1,0,2,3,2,2,2,1,1,1,2,4,1,3,1,1,1,1,1,1,2,0,8,8,8,2,2,3,6,3,1,2,0,3,1,1,1,1,0,1,3,1,0,0,1,1,3,1,1,0,0,0,1,0,2,2,1,0,1,0,1,0,1,2,0,0,1,2,1,0,0,0,0,1,1,1,1,0,0,0,4,0,1,0,0,1,0,1,0,1,0,0,1,0,0,1,1,0,0,0,0,0,1,1,0,0,0,0,0,0,0,0,0	322	125	1	1	1.0,0.593	0.795,1.0,1.0,0.938,1.0,0.951,1.0,0.911,0.853,0.901,0.868,0.872,0.952,0.942,0.946,0.835,0.835,0.938,0.749,0.946,0.943,0.935,0.941,0.949,0.899,0.901,1.0,0.686,0.756,0.819,0.865,0.865,0.859,0.618,0.877,0.95,0.881,1.0,0.756,0.868,0.861,0.835,0.868,1.0,0.907,0.711,0.28,1.0,1.0,0.868,0.921,0.711,0.899,0.899,1.0,1.0,1.0,0.868,1.0,0.744,0.744,0.756,1.0,0.845,1.0,0.777,1.0,0.795,0.7,1.0,1.0,0.777,0.835,0…	-0.109
ENSG00000008710	PKD1	chr16	-	2116832	2117053	2116528	2116644	2117790	2118462	305830	12,10	0,1	24,15,13,16,43,34,21,29,24,29,23,25,35,28,20,14,38,32,14,29,26,32,35,32,20,34,30,27,44,53,20,19,29,18,39,34,27,16,17,8,8,7,12,12,17,13,1,11,11,8,22,11,14,16,12,5,5,7,8,9,8,5,8,8,8,5,8,8,11,6,9,6,18,10,13,12,8,4,11,14,8,11,16,4,5,22,14,16,9,8,9,11,20,12,8,7,20,11,2,5,9,3,10,8,19,7,7,6,9,1,7,4,12,5,8,4,9,19	1,0,0,0,1,4,0,2,0,1,0,0,0,0,0,0,5,1,0,1,3,0,0,0,0,2,0,1,4,0,1,0,1,0,0,1,2,0,1,0,0,1,0,0,0,0,0,2,0,0,0,0,2,0,1,0,0,0,0,0,0,0,0,0,0,0,0,0,0,0,2,0,0,0,0,0,0,0,0,0,0,0,0,0,0,0,0,0,0,0,0,0,0,0,0,0,0,0,0,2,0,0,0,0,0,0,1,0,0,0,1,0,0,0,0,0,0,0	322	125	1	1	1.0,0.795	0.903,1.0,1.0,1.0,0.943,0.767,1.0,0.849,1.0,0.918,1.0,1.0,1.0,1.0,1.0,1.0,0.747,0.925,1.0,0.918,0.771,1.0,1.0,1.0,1.0,0.868,1.0,0.913,0.81,1.0,0.886,1.0,0.918,1.0,1.0,0.93,0.84,1.0,0.868,1.0,1.0,0.731,1.0,1.0,1.0,1.0,1.0,0.681,1.0,1.0,1.0,1.0,0.731,1.0,0.823,1.0,1.0,1.0,1.0,1.0,1.0,1.0,1.0,1.0,1.0,1.0,1.0,1.0,1.0,1.0,0.636,1.0,1.0,1.0,1.0,1.0,1.0,1.0,1.0,1.0,1.0,1.0,1.0,1.0,1.0,1.0,1.0,1.0,1.0,1.…	-0.063
ENSG00000008710	PKD1	chr16	-	2117488	2117672	2116591	2116644	2117790	2117959	305831	6,18	0,1	35,29,22,29,24,31,17,34,30,35,11,38,18,35,19,17,21,14,29,22,28,9,22,29,22,20,28,37,47,54,24,25,28,29,23,16,15,19,17,9,8,7,14,7,6,8,6,4,7,8,11,21,10,9,13,6,3,12,8,5,11,4,7,9,7,7,10,12,9,5,6,5,28,16,8,8,6,2,4,7,5,5,7,6,6,12,11,9,4,6,10,3,7,2,9,6,12,11,6,7,4,5,4,11,1,8,4,9,8,7,4,6,6,3,7,4,4,5	1,0,0,0,1,4,0,2,0,1,0,0,0,0,0,0,5,1,0,1,3,0,0,0,0,2,0,1,4,0,1,0,1,0,0,1,2,0,1,0,0,1,0,0,0,0,0,2,0,0,0,0,2,0,1,0,0,0,0,0,0,0,0,0,0,0,0,0,0,0,2,0,0,0,0,0,0,0,0,0,0,0,0,0,0,0,0,0,0,0,0,0,0,0,0,0,0,0,0,2,0,0,0,0,0,0,1,0,0,0,1,0,0,0,0,0,0,0	285	125	1	1	1.0,0.888	0.939,1.0,1.0,1.0,0.913,0.773,1.0,0.882,1.0,0.939,1.0,1.0,1.0,1.0,1.0,1.0,0.648,0.86,1.0,0.906,0.804,1.0,1.0,1.0,1.0,0.814,1.0,0.942,0.837,1.0,0.913,1.0,0.925,1.0,1.0,0.875,0.767,1.0,0.882,1.0,1.0,0.754,1.0,1.0,1.0,1.0,1.0,0.467,1.0,1.0,1.0,1.0,0.687,1.0,0.851,1.0,1.0,1.0,1.0,1.0,1.0,1.0,1.0,1.0,1.0,1.0,1.0,1.0,1.0,1.0,0.568,1.0,1.0,1.0,1.0,1.0,1.0,1.0,1.0,1.0,1.0,1.0,1.0,1.0,1.0,1.0,1.0,1.0,1.0,…	-0.012
ENSG00000008710	PKD1	chr16	-	2117488	2117672	2116832	2117053	2117790	2117959	305832	16,19	0,0	47,54,43,52,42,48,35,56,48,51,20,47,33,48,43,29,32,20,35,38,47,16,31,47,25,33,46,47,59,87,35,37,45,30,38,30,24,27,21,18,15,12,19,15,15,11,5,11,10,16,18,26,18,15,25,12,7,21,17,9,16,6,10,14,12,10,17,14,9,10,11,7,34,21,17,17,9,10,8,12,8,14,17,10,16,16,18,14,16,10,16,13,17,7,21,10,23,16,9,13,10,6,8,18,8,10,10,12,10,11,6,8,12,7,12,5,7,10	0,0,1,1,1,2,0,0,0,0,0,1,0,0,0,2,1,0,0,1,3,3,4,3,1,2,0,0,0,1,0,0,2,0,2,0,0,0,0,1,0,0,1,0,2,0,0,0,0,0,0,0,0,0,0,0,0,0,0,0,0,0,0,0,0,0,0,1,1,0,0,0,0,0,0,0,0,0,0,0,1,0,1,0,0,0,0,0,0,2,0,0,0,1,0,0,0,1,0,0,2,0,0,0,0,0,0,0,0,0,0,0,0,0,0,2,1,1	285	125	1	1	1.0,1.0	1.0,1.0,0.95,0.958,0.949,0.913,1.0,1.0,1.0,1.0,1.0,0.954,1.0,1.0,1.0,0.864,0.933,1.0,1.0,0.943,0.873,0.701,0.773,0.873,0.916,0.879,1.0,1.0,1.0,0.974,1.0,1.0,0.908,1.0,0.893,1.0,1.0,1.0,1.0,0.888,1.0,1.0,0.893,1.0,0.767,1.0,1.0,1.0,1.0,1.0,1.0,1.0,1.0,1.0,1.0,1.0,1.0,1.0,1.0,1.0,1.0,1.0,1.0,1.0,1.0,1.0,1.0,0.86,0.798,1.0,1.0,1.0,1.0,1.0,1.0,1.0,1.0,1.0,1.0,1.0,0.778,1.0,0.882,1.0,1.0,1.0,1.0,1.0,1…	0.041
ENSG00000008710	PKD1	chr16	-	2119113	2119185	2118675	2118845	2119306	2119378	305833	2,3	0,0	5,1,4,3,3,5,7,4,5,11,7,5,10,2,7,4,8,6,8,9,7,2,8,10,6,11,17,8,15,16,4,4,15,8,5,2,2,5,4,0,2,2,11,0,2,1,1,2,0,5,2,6,2,4,6,1,4,3,5,3,5,6,5,8,3,1,8,1,1,1,0,0,3,2,1,0,3,0,2,1,0,1,1,0,0,6,1,2,1,0,1,0,3,0,2,4,1,2,1,1,3,3,3,2,5,0,2,1,4,1,2,2,0,2,0,0,2,1	0,0,0,0,0,0,0,0,0,0,0,0,0,0,0,0,0,0,0,0,0,0,0,0,1,0,0,0,0,0,0,0,0,0,0,0,0,0,0,0,0,0,0,0,0,0,0,0,0,0,0,0,0,0,0,0,0,0,0,0,0,0,0,0,0,0,0,0,0,0,0,0,0,0,0,0,0,0,0,0,0,0,0,0,0,0,0,0,0,0,0,0,0,0,0,0,0,0,0,0,0,0,0,0,0,0,0,0,0,0,0,0,0,0,0,0,0,0	197	125	1	1	1.0,1.0	1.0,1.0,1.0,1.0,1.0,1.0,1.0,1.0,1.0,1.0,1.0,1.0,1.0,1.0,1.0,1.0,1.0,1.0,1.0,1.0,1.0,1.0,1.0,1.0,0.792,1.0,1.0,1.0,1.0,1.0,1.0,1.0,1.0,1.0,1.0,1.0,1.0,1.0,1.0,NA,1.0,1.0,1.0,NA,1.0,1.0,1.0,1.0,NA,1.0,1.0,1.0,1.0,1.0,1.0,1.0,1.0,1.0,1.0,1.0,1.0,1.0,1.0,1.0,1.0,1.0,1.0,1.0,1.0,1.0,NA,NA,1.0,1.0,1.0,NA,1.0,NA,1.0,1.0,NA,1.0,1.0,NA,NA,1.0,1.0,1.0,1.0,NA,1.0,NA,1.0,NA,1.0,1.0,1.0,1.0,1.0,1.0,1.0,1.0,1.…	0.002
ENSG00000008710	PKD1	chr16	-	2119306	2119378	2118675	2118845	2135474	2135898	305834	2,1	0,0	7,3,6,1,5,1,5,3,2,7,3,4,10,12,12,3,8,7,6,6,0,3,4,4,7,19,8,7,6,9,6,5,9,5,6,2,3,0,0,0,2,2,1,1,1,0,1,3,0,4,0,1,1,0,1,0,0,2,2,1,4,0,1,1,0,1,0,0,1,1,2,0,0,2,1,1,0,0,1,0,0,1,1,1,0,1,1,0,0,0,2,1,3,0,0,0,0,1,0,1,3,1,2,1,0,0,0,0,1,0,0,0,0,2,0,0,0,0	0,0,0,0,0,0,0,0,0,0,0,0,0,0,0,0,0,0,0,0,0,2,0,0,0,0,0,0,0,0,0,0,0,0,0,0,0,0,0,0,0,0,0,0,0,0,0,0,0,0,0,0,0,0,0,0,0,0,0,0,0,0,0,0,0,0,0,0,0,0,0,0,0,0,0,0,0,0,0,0,0,0,0,0,0,0,0,0,0,0,0,0,0,0,0,0,0,0,0,0,0,0,0,0,0,0,0,0,0,0,0,0,0,0,0,0,0,0	197	125	1	1	1.0,1.0	1.0,1.0,1.0,1.0,1.0,1.0,1.0,1.0,1.0,1.0,1.0,1.0,1.0,1.0,1.0,1.0,1.0,1.0,1.0,1.0,NA,0.488,1.0,1.0,1.0,1.0,1.0,1.0,1.0,1.0,1.0,1.0,1.0,1.0,1.0,1.0,1.0,NA,NA,NA,1.0,1.0,1.0,1.0,1.0,NA,1.0,1.0,NA,1.0,NA,1.0,1.0,NA,1.0,NA,NA,1.0,1.0,1.0,1.0,NA,1.0,1.0,NA,1.0,NA,NA,1.0,1.0,1.0,NA,NA,1.0,1.0,1.0,NA,NA,1.0,NA,NA,1.0,1.0,1.0,NA,1.0,1.0,NA,NA,NA,1.0,1.0,1.0,NA,NA,NA,NA,1.0,NA,1.0,1.0,1.0,1.0,1.0,NA,NA,NA,N…	0.007
TID events of CLN6 gene for Family 47
GeneID	geneSymbol	chr	strand	exonStart_0base	exonEnd	upstreamES	upstreamEE	downstreamES	downstreamEE	ID	IJC_SAMPLE_1	SJC_SAMPLE_1	IJC_SAMPLE_2	SJC_SAMPLE_2	IncFormLen	SkipFormLen	PValue	FDR	IncLevel1	IncLevel2	IncLevelDifference
ENSG00000128973	CLN6	chr15	-	68209636	68209720	68207932	68208410	68211262	68213332	37866	89,73	0,0	214,222,174,262,96,69,61,69,96,75,114,110,109,111,82,70,118,86,99,117,101,82,84,109,66,73,73,66,123,75,78,91,81,83,91,101,93,78,96,69,64,81,60,100,77,95,85,98,83,70,73,73,69,106,75,85,83,58,73,97,76,70,84,103,91,99,47,65,67,72,77,87,65,74,81,106,76,78,88,72,103,68,73,64,93,64,66,111,78,95,80,79,82,80,73,65,83,63,86,72,74,69,53,62,70,54,74,34,39,44,84,79,57,68,82,66,66,51	3,5,0,2,1,2,0,2,0,1,0,0,1,1,0,1,3,0,0,0,0,1,1,1,2,0,0,0,0,0,0,0,0,0,1,0,0,0,0,4,0,2,0,0,2,2,1,0,0,0,0,0,0,0,0,0,0,0,0,0,0,0,1,0,0,1,0,2,0,0,0,0,0,0,0,0,0,1,1,0,0,3,0,0,0,0,3,0,0,0,0,1,1,0,1,0,0,0,1,0,0,1,1,0,0,0,0,0,1,0,1,0,0,1,0,1,0,0	209	125	1	1	1.0,1.0	0.977,0.964,1.0,0.987,0.983,0.954,1.0,0.954,1.0,0.978,1.0,1.0,0.985,0.985,1.0,0.977,0.959,1.0,1.0,1.0,1.0,0.98,0.98,0.985,0.952,1.0,1.0,1.0,1.0,1.0,1.0,1.0,1.0,1.0,0.982,1.0,1.0,1.0,1.0,0.912,1.0,0.96,1.0,1.0,0.958,0.966,0.981,1.0,1.0,1.0,1.0,1.0,1.0,1.0,1.0,1.0,1.0,1.0,1.0,1.0,1.0,1.0,0.98,1.0,1.0,0.983,1.0,0.951,1.0,1.0,1.0,1.0,1.0,1.0,1.0,1.0,1.0,0.979,0.981,1.0,1.0,0.931,1.0,1.0,1.0,1.0,0.929…	0.01
ENSG00000128973	CLN6	chr15	-	68209636	68209720	68207932	68208410	68218535	68218650	37867	88,73	0,0	213,221,174,262,95,68,61,69,95,75,115,109,108,111,81,69,118,82,99,116,100,82,82,107,66,73,73,65,123,75,78,90,80,82,89,101,93,77,89,69,62,80,59,99,76,94,84,98,83,70,73,73,69,104,75,84,82,58,72,98,76,70,84,101,91,99,47,65,67,71,76,87,65,74,79,106,76,78,88,71,103,66,73,63,93,64,66,109,77,93,80,78,81,80,72,65,80,62,86,72,74,68,53,61,70,54,73,34,39,44,83,77,56,68,79,65,63,51	3,0,1,2,0,1,0,0,0,2,0,0,1,2,2,0,1,0,0,1,1,1,0,1,0,1,0,0,0,0,2,0,1,0,0,0,2,1,1,0,0,0,0,0,2,3,1,0,0,2,4,0,1,0,0,1,1,0,0,1,0,2,0,1,4,0,0,0,0,1,1,0,0,2,1,0,0,1,0,0,0,0,0,0,1,0,0,0,0,0,0,3,1,1,1,1,0,2,2,1,2,0,0,0,1,2,0,0,0,0,1,0,0,0,0,2,1,0	209	125	1	1	1.0,1.0	0.977,1.0,0.99,0.987,1.0,0.976,1.0,1.0,1.0,0.957,1.0,1.0,0.985,0.971,0.96,1.0,0.986,1.0,1.0,0.986,0.984,0.98,1.0,0.985,1.0,0.978,1.0,1.0,1.0,1.0,0.959,1.0,0.98,1.0,1.0,1.0,0.965,0.979,0.982,1.0,1.0,1.0,1.0,1.0,0.958,0.949,0.98,1.0,1.0,0.954,0.916,1.0,0.976,1.0,1.0,0.98,0.98,1.0,1.0,0.983,1.0,0.954,1.0,0.984,0.932,1.0,1.0,1.0,1.0,0.977,0.978,1.0,1.0,0.957,0.979,1.0,1.0,0.979,1.0,1.0,1.0,1.0,1.0,1.…	0.013
ENSG00000128973	CLN6	chr15	-	68209636	68209720	68207932	68208410	68229501	68229670	37868	87,73	0,0	213,221,174,262,95,68,61,69,95,75,114,109,107,111,81,69,118,82,99,116,100,82,82,107,66,73,73,65,123,75,78,90,80,82,89,101,93,77,89,69,62,80,59,99,76,94,84,98,83,70,73,73,69,104,75,84,82,58,72,97,76,70,84,101,91,99,47,65,67,71,76,87,65,74,79,106,76,78,88,71,103,66,73,63,93,64,66,109,77,93,80,78,81,80,72,65,80,62,86,72,74,68,53,61,70,54,74,34,39,44,83,77,56,68,79,65,63,51	0,0,0,0,0,0,0,0,0,1,0,0,0,0,0,0,0,0,1,0,0,0,0,0,0,0,0,0,0,0,0,0,0,0,0,0,0,0,0,0,0,0,0,0,0,0,0,0,0,0,0,0,1,0,1,0,0,0,0,0,0,0,0,0,0,0,0,0,0,0,0,0,0,0,0,0,0,0,0,0,0,0,0,0,0,0,0,0,0,0,0,0,0,0,1,0,0,0,0,0,0,0,0,0,0,0,0,0,0,0,0,0,0,1,0,0,0,0	209	125	1	1	1.0,1.0	1.0,1.0,1.0,1.0,1.0,1.0,1.0,1.0,1.0,0.978,1.0,1.0,1.0,1.0,1.0,1.0,1.0,1.0,0.983,1.0,1.0,1.0,1.0,1.0,1.0,1.0,1.0,1.0,1.0,1.0,1.0,1.0,1.0,1.0,1.0,1.0,1.0,1.0,1.0,1.0,1.0,1.0,1.0,1.0,1.0,1.0,1.0,1.0,1.0,1.0,1.0,1.0,0.976,1.0,0.978,1.0,1.0,1.0,1.0,1.0,1.0,1.0,1.0,1.0,1.0,1.0,1.0,1.0,1.0,1.0,1.0,1.0,1.0,1.0,1.0,1.0,1.0,1.0,1.0,1.0,1.0,1.0,1.0,1.0,1.0,1.0,1.0,1.0,1.0,1.0,1.0,1.0,1.0,1.0,0.977,1.0,1.0,1…	0.001
ENSG00000128973	CLN6	chr15	-	68209636	68209759	68206991	68208410	68211262	68211318	37869	255216	0,0	404,406,361,507,255,204,159,184,257,218,278,278,308,294,243,197,344,233,248,318,283,240,261,259,198,249,201,206,341,201,254,245,214,207,237,282,240,197,335,228,180,218,242,252,238,262,234,216,207,219,194,194,215,284,205,255,249,177,216,235,198,214,287,277,296,292,106,237,261,245,264,250,185,255,237,246,253,229,251,190,275,231,202,196,263,200,198,304,241,275,264,255,237,217,212,220,269,203,262,212…	3,5,0,2,1,2,0,2,0,1,0,0,1,1,0,1,3,0,0,0,0,1,1,1,2,0,0,0,0,0,0,0,0,0,1,0,0,0,0,4,0,2,0,0,2,2,1,0,0,0,0,0,0,0,0,0,0,0,0,0,0,0,1,0,0,1,0,2,0,0,0,0,0,0,0,0,0,1,1,0,0,3,0,0,0,0,3,0,0,0,0,1,1,0,1,0,0,0,1,0,0,1,1,0,0,0,0,0,1,0,1,0,0,1,0,1,0,0	248	125	1	1	1.0,1.0	0.985,0.976,1.0,0.992,0.992,0.981,1.0,0.979,1.0,0.991,1.0,1.0,0.994,0.993,1.0,0.99,0.983,1.0,1.0,1.0,1.0,0.992,0.992,0.992,0.98,1.0,1.0,1.0,1.0,1.0,1.0,1.0,1.0,1.0,0.992,1.0,1.0,1.0,1.0,0.966,1.0,0.982,1.0,1.0,0.984,0.985,0.992,1.0,1.0,1.0,1.0,1.0,1.0,1.0,1.0,1.0,1.0,1.0,1.0,1.0,1.0,1.0,0.993,1.0,1.0,0.993,1.0,0.984,1.0,1.0,1.0,1.0,1.0,1.0,1.0,1.0,1.0,0.991,0.992,1.0,1.0,0.975,1.0,1.0,1.0,1.0,0.9…	0.004
ENSG00000128973	CLN6	chr15	-	68209636	68209759	68206991	68208410	68218535	68218644	37870	152123	0,0	292,297,241,350,155,113,93,109,166,140,174,164,179,169,135,112,217,137,145,191,164,144,153,161,114,117,118,119,204,123,139,151,137,128,137,160,145,114,179,128,100,122,117,149,139,150,144,125,121,126,112,109,117,180,119,142,139,90,117,141,122,120,156,167,167,159,63,131,136,123,136,152,115,143,129,153,134,132,142,113,163,128,111,122,160,108,118,170,135,158,142,150,140,126,122,122,138,106,150,126,12…	3,0,1,2,0,1,0,0,0,2,0,0,1,2,2,0,1,0,0,1,1,1,0,1,0,1,0,0,0,0,2,0,1,0,0,0,2,1,1,0,0,0,0,0,2,3,1,0,0,2,4,0,1,0,0,1,1,0,0,1,0,2,0,1,4,0,0,0,0,1,1,0,0,2,1,0,0,1,0,0,0,0,0,0,1,0,0,0,0,0,0,3,1,1,1,1,0,2,2,1,2,0,0,0,1,2,0,0,0,0,1,0,0,0,0,2,1,0	248	125	1	1	1.0,1.0	0.98,1.0,0.992,0.989,1.0,0.983,1.0,1.0,1.0,0.972,1.0,1.0,0.989,0.977,0.971,1.0,0.991,1.0,1.0,0.99,0.988,0.986,1.0,0.988,1.0,0.983,1.0,1.0,1.0,1.0,0.972,1.0,0.986,1.0,1.0,1.0,0.973,0.983,0.989,1.0,1.0,1.0,1.0,1.0,0.972,0.962,0.986,1.0,1.0,0.969,0.934,1.0,0.983,1.0,1.0,0.986,0.986,1.0,1.0,0.986,1.0,0.968,1.0,0.988,0.955,1.0,1.0,1.0,1.0,0.984,0.986,1.0,1.0,0.973,0.985,1.0,1.0,0.985,1.0,1.0,1.0,1.0,1…	0.009
ENSG00000128973	CLN6	chr15	-	68209636	68209759	68206991	68208410	68229501	68229672	37871	152123	0,0	292,297,240,350,156,113,93,110,166,140,174,164,179,169,135,112,217,137,146,191,164,144,152,161,114,118,119,119,203,123,140,151,136,128,137,160,145,114,179,128,100,122,117,149,139,150,143,125,121,126,112,109,117,180,119,143,138,90,117,141,122,120,156,167,168,159,63,130,136,123,136,152,115,142,129,157,134,132,142,113,163,128,112,122,160,109,118,170,135,158,142,149,140,126,122,122,138,106,150,126,12…	0,0,0,0,0,0,0,0,0,1,0,0,0,0,0,0,0,0,1,0,0,0,0,0,0,0,0,0,0,0,0,0,0,0,0,0,0,0,0,0,0,0,0,0,0,0,0,0,0,0,0,0,1,0,1,0,0,0,0,0,0,0,0,0,0,0,0,0,0,0,0,0,0,0,0,0,0,0,0,0,0,0,0,0,0,0,0,0,0,0,0,0,0,0,1,0,0,0,0,0,0,0,0,0,0,0,0,0,0,0,0,0,0,1,0,0,0,0	248	125	1	1	1.0,1.0	1.0,1.0,1.0,1.0,1.0,1.0,1.0,1.0,1.0,0.986,1.0,1.0,1.0,1.0,1.0,1.0,1.0,1.0,0.987,1.0,1.0,1.0,1.0,1.0,1.0,1.0,1.0,1.0,1.0,1.0,1.0,1.0,1.0,1.0,1.0,1.0,1.0,1.0,1.0,1.0,1.0,1.0,1.0,1.0,1.0,1.0,1.0,1.0,1.0,1.0,1.0,1.0,0.983,1.0,0.984,1.0,1.0,1.0,1.0,1.0,1.0,1.0,1.0,1.0,1.0,1.0,1.0,1.0,1.0,1.0,1.0,1.0,1.0,1.0,1.0,1.0,1.0,1.0,1.0,1.0,1.0,1.0,1.0,1.0,1.0,1.0,1.0,1.0,1.0,1.0,1.0,1.0,1.0,1.0,0.984,1.0,1.0,1…	0.001
ENSG00000128973	CLN6	chr15	-	68211262	68211318	68206991	68208410	68218535	68218650	37872	1,4	0,0	2,3,1,0,0,0,1,0,0,0,1,0,0,0,0,0,1,0,0,0,0,2,1,1,2,0,0,0,0,0,0,0,0,0,1,0,0,0,0,1,0,0,1,0,0,0,0,2,0,0,0,0,0,1,0,0,1,0,0,0,1,0,0,0,0,1,0,1,0,0,1,0,0,0,0,1,0,1,1,0,0,2,0,2,0,1,2,0,1,1,0,0,0,0,0,0,0,1,0,0,0,0,1,0,0,0,0,0,2,0,2,0,0,0,0,0,0,0	3,0,1,2,0,1,0,0,0,2,0,0,1,2,2,0,1,0,0,1,1,1,0,1,0,1,0,0,0,0,2,0,1,0,0,0,2,1,1,0,0,0,0,0,2,3,1,0,0,2,4,0,1,0,0,1,1,0,0,1,0,2,0,1,4,0,0,0,0,1,1,0,0,2,1,0,0,1,0,0,0,0,0,0,1,0,0,0,0,0,0,3,1,1,1,1,0,2,2,1,2,0,0,0,1,2,0,0,0,0,1,0,0,0,0,2,1,0	181	125	1	1	1.0,1.0	0.315,1.0,0.408,0.0,NA,0.0,1.0,NA,NA,0.0,1.0,NA,0.0,0.0,0.0,NA,0.408,NA,NA,0.0,0.0,0.58,1.0,0.408,1.0,0.0,NA,NA,NA,NA,0.0,NA,0.0,NA,1.0,NA,0.0,0.0,0.0,1.0,NA,NA,1.0,NA,0.0,0.0,0.0,1.0,NA,0.0,0.0,NA,0.0,1.0,NA,0.0,0.408,NA,NA,0.0,1.0,0.0,NA,0.0,0.0,1.0,NA,1.0,NA,0.0,0.408,NA,NA,0.0,0.0,1.0,NA,0.408,1.0,NA,NA,1.0,NA,1.0,0.0,1.0,1.0,NA,1.0,1.0,NA,0.0,0.0,0.0,0.0,0.0,NA,0.257,0.0,0.0,0.0,NA,1.0,NA,0.…	0.633
ENSG00000128973	CLN6	chr15	-	68211262	68211318	68209636	68209759	68218535	68218650	37874	30,42	0,0	29,36,53,60,28,25,27,28,32,21,34,42,45,45,38,30,37,27,31,38,32,27,38,27,26,45,27,20,34,30,35,26,18,21,24,33,28,25,39,28,16,26,33,30,27,23,26,27,17,30,27,30,27,34,22,21,35,22,25,30,18,30,32,20,30,30,16,32,38,36,40,27,22,39,32,19,33,27,34,15,31,32,26,23,30,29,32,44,37,37,36,36,26,35,28,34,41,40,43,24,41,25,19,25,19,33,27,19,18,18,33,30,33,38,25,17,19,17	0,0,1,0,0,0,0,0,0,0,0,0,0,0,0,0,0,0,0,0,0,0,1,0,0,0,0,0,1,0,0,0,1,0,0,0,0,0,0,0,0,0,0,0,1,0,1,0,0,0,0,0,0,0,0,0,1,0,0,0,0,0,0,0,0,0,0,1,0,0,0,0,0,1,0,0,0,0,0,0,0,0,0,0,0,0,0,0,0,0,0,1,0,0,0,0,0,0,0,0,0,0,0,0,0,0,0,0,0,0,0,0,0,0,0,0,0,0	181	125	1	1	1.0,1.0	1.0,1.0,0.973,1.0,1.0,1.0,1.0,1.0,1.0,1.0,1.0,1.0,1.0,1.0,1.0,1.0,1.0,1.0,1.0,1.0,1.0,1.0,0.963,1.0,1.0,1.0,1.0,1.0,0.959,1.0,1.0,1.0,0.926,1.0,1.0,1.0,1.0,1.0,1.0,1.0,1.0,1.0,1.0,1.0,0.949,1.0,0.947,1.0,1.0,1.0,1.0,1.0,1.0,1.0,1.0,1.0,0.96,1.0,1.0,1.0,1.0,1.0,1.0,1.0,1.0,1.0,1.0,0.957,1.0,1.0,1.0,1.0,1.0,0.964,1.0,1.0,1.0,1.0,1.0,1.0,1.0,1.0,1.0,1.0,1.0,1.0,1.0,1.0,1.0,1.0,1.0,0.961,1.0,1.0,1.0,…	0.004
ENSG00000128973	CLN6	chr15	-	68211262	68211318	68209636	68209759	68229501	68229510	37875	26,31	0,0	28,36,50,61,28,28,26,28,32,20,32,42,45,45,35,30,37,28,30,38,32,26,38,26,26,44,27,19,34,29,35,26,18,21,24,34,27,24,39,27,15,28,30,27,26,23,25,23,18,30,27,30,27,32,22,20,34,20,26,30,17,29,32,19,29,29,16,33,38,36,38,27,22,39,32,18,33,26,32,15,30,31,26,21,29,28,32,44,36,34,36,36,26,32,28,31,40,39,43,23,41,24,18,25,19,32,27,16,18,18,32,30,32,38,25,18,18,17	0,0,0,0,1,0,0,1,0,0,0,0,0,0,0,0,0,0,1,0,0,0,0,0,0,1,1,0,0,0,1,0,0,0,0,0,0,0,0,0,0,0,0,0,1,0,0,0,0,0,0,0,0,0,0,1,0,0,0,0,0,0,0,0,1,0,0,0,0,0,0,0,0,0,0,4,0,0,0,0,0,0,1,0,0,1,0,0,0,0,0,0,0,0,0,0,0,0,0,0,0,0,0,0,2,0,1,1,0,0,0,0,0,0,0,0,0,0	181	125	1	1	1.0,1.0	1.0,1.0,1.0,1.0,0.951,1.0,1.0,0.951,1.0,1.0,1.0,1.0,1.0,1.0,1.0,1.0,1.0,1.0,0.954,1.0,1.0,1.0,1.0,1.0,1.0,0.968,0.949,1.0,1.0,1.0,0.96,1.0,1.0,1.0,1.0,1.0,1.0,1.0,1.0,1.0,1.0,1.0,1.0,1.0,0.947,1.0,1.0,1.0,1.0,1.0,1.0,1.0,1.0,1.0,1.0,0.932,1.0,1.0,1.0,1.0,1.0,1.0,1.0,1.0,0.952,1.0,1.0,1.0,1.0,1.0,1.0,1.0,1.0,1.0,1.0,0.757,1.0,1.0,1.0,1.0,1.0,1.0,0.947,1.0,1.0,0.951,1.0,1.0,1.0,1.0,1.0,1.0,1.0,1.0,…	0.009
ENSG00000128973	CLN6	chr15	-	68211555	68211643	68211262	68211318	68214289	68214388	37876	4,3	1,1	8,7,7,10,4,4,3,1,6,1,4,2,3,6,4,2,1,2,4,2,3,1,1,2,2,2,2,0,3,0,4,1,2,3,1,5,2,1,3,5,5,0,1,1,5,2,1,2,6,2,7,5,3,4,2,7,3,5,6,4,8,3,3,7,2,13,5,2,6,2,3,2,7,1,5,5,2,2,3,1,6,5,2,2,1,4,3,9,1,2,1,1,3,4,4,3,0,1,2,2,1,7,1,7,7,5,1,4,4,2,0,2,1,1,3,1,2,2	0,3,2,2,0,0,0,0,1,2,1,2,3,3,2,0,0,0,0,0,0,0,1,2,1,3,1,1,5,6,0,1,7,1,2,3,3,1,2,0,0,0,9,2,1,1,0,0,0,3,0,3,2,2,1,0,0,1,1,1,0,2,5,6,2,0,1,1,1,4,0,4,2,1,1,1,4,2,1,0,1,0,1,3,1,1,3,1,4,1,1,1,1,0,2,4,1,3,0,2,3,2,0,0,0,2,0,1,2,2,1,4,2,0,1,1,0,0	213	125	1	1	0.701,0.638	1.0,0.578,0.673,0.746,1.0,1.0,1.0,1.0,0.779,0.227,0.701,0.37,0.37,0.54,0.54,1.0,1.0,1.0,1.0,1.0,1.0,1.0,0.37,0.37,0.54,0.281,0.54,0.0,0.26,0.0,1.0,0.37,0.144,0.638,0.227,0.494,0.281,0.37,0.468,1.0,1.0,NA,0.061,0.227,0.746,0.54,1.0,1.0,1.0,0.281,1.0,0.494,0.468,0.54,0.54,1.0,1.0,0.746,0.779,0.701,1.0,0.468,0.26,0.406,0.37,1.0,0.746,0.54,0.779,0.227,1.0,0.227,0.673,0.37,0.746,0.746,0.227,0.37,0.638…	0.057
ENSG00000128973	CLN6	chr15	-	68211555	68211741	68211262	68211318	68214289	68214388	37877	7,12	1,1	18,21,19,21,5,10,7,5,10,10,6,6,7,9,9,4,7,6,13,6,7,1,5,2,9,3,10,3,11,5,6,5,7,3,5,9,6,3,7,7,9,2,4,8,7,7,4,5,8,7,11,9,8,11,7,9,10,9,12,13,12,14,8,17,8,14,7,4,9,6,7,11,15,12,11,10,14,11,7,6,9,13,8,4,6,10,5,18,6,8,4,4,6,7,6,5,3,4,6,3,3,12,2,15,14,9,2,6,11,4,3,5,2,1,6,2,4,2	0,3,2,2,0,0,0,0,1,2,1,2,3,3,2,0,0,0,0,0,0,0,1,2,1,3,1,1,5,6,0,1,7,1,2,3,3,1,2,0,0,0,9,2,1,1,0,0,0,3,0,3,2,2,1,0,0,1,1,1,0,2,5,6,2,0,1,1,1,4,0,4,2,1,1,1,4,2,1,0,1,0,1,3,1,1,3,1,4,1,1,1,1,0,2,4,1,3,0,2,3,2,0,0,0,2,0,1,2,2,1,4,2,0,1,1,0,0	287	125	0.123589	1	0.753,0.839	1.0,0.753,0.805,0.821,1.0,1.0,1.0,1.0,0.813,0.685,0.723,0.566,0.504,0.566,0.662,1.0,1.0,1.0,1.0,1.0,1.0,1.0,0.685,0.303,0.797,0.303,0.813,0.566,0.489,0.266,1.0,0.685,0.303,0.566,0.521,0.566,0.466,0.566,0.604,1.0,1.0,1.0,0.162,0.635,0.753,0.753,1.0,1.0,1.0,0.504,1.0,0.566,0.635,0.705,0.753,1.0,1.0,0.797,0.839,0.85,1.0,0.753,0.411,0.552,0.635,1.0,0.753,0.635,0.797,0.395,1.0,0.545,0.766,0.839,0.827,…	0.064
ENSG00000128973	CLN6	chr15	-	68211555	68211741	68211262	68211318	68218535	68218650	37878	7,11	5,11	17,15,17,21,5,9,6,5,9,9,4,6,7,8,9,4,5,6,11,7,5,1,4,2,8,3,7,3,11,5,6,4,6,3,5,9,5,3,7,8,8,2,4,5,6,7,4,6,8,6,11,9,8,11,6,9,10,9,12,13,12,14,8,16,7,14,7,4,9,6,6,10,15,11,12,10,13,11,7,5,8,13,8,4,5,10,5,18,5,7,4,4,6,7,4,7,3,4,4,3,3,10,2,14,14,9,2,6,10,4,4,5,2,1,6,2,4,2	1,0,3,1,0,1,1,0,0,1,2,0,0,0,3,0,0,1,1,0,0,1,0,1,0,1,0,1,0,1,0,0,0,0,0,0,1,1,1,1,1,0,3,3,1,0,1,4,0,0,0,0,0,2,0,1,1,2,0,0,1,3,0,1,1,1,0,0,1,0,2,0,0,0,0,1,0,1,2,0,1,1,0,2,1,1,0,0,1,3,0,0,1,3,0,3,1,1,0,1,0,1,1,0,0,2,0,3,2,0,1,0,1,0,0,0,1,0	287	125	0	0	0.379,0.303	0.881,1.0,0.712,0.901,1.0,0.797,0.723,1.0,1.0,0.797,0.466,1.0,1.0,1.0,0.566,1.0,1.0,0.723,0.827,1.0,1.0,0.303,1.0,0.466,1.0,0.566,1.0,0.566,1.0,0.685,1.0,1.0,1.0,1.0,1.0,1.0,0.685,0.566,0.753,0.777,0.777,1.0,0.367,0.421,0.723,1.0,0.635,0.395,1.0,1.0,1.0,1.0,1.0,0.705,1.0,0.797,0.813,0.662,1.0,1.0,0.839,0.67,1.0,0.875,0.753,0.859,1.0,1.0,0.797,1.0,0.566,1.0,1.0,1.0,1.0,0.813,1.0,0.827,0.604,1.0,0.…	-0.488
ENSG00000128973	CLN6	chr15	-	68211555	68211863	68211262	68211318	68214289	68214388	37879	90117	1,1	326,351,302,365,170,158,130,165,182,149,173,167,236,211,227,120,244,177,174,223,208,214,163,196,138,194,193,153,220,166,222,190,174,146,166,202,196,159,213,129,142,200,145,187,167,244,146,166,132,147,120,133,173,266,132,172,166,122,169,134,148,158,216,163,239,232,57,201,197,177,169,193,124,211,176,149,175,146,176,143,179,189,146,131,160,109,116,199,188,200,179,159,184,142,142,145,190,160,147,123,…	0,3,2,2,0,0,0,0,1,2,1,2,3,3,2,0,0,0,0,0,0,0,1,2,1,3,1,1,5,6,0,1,7,1,2,3,3,1,2,0,0,0,9,2,1,1,0,0,0,3,0,3,2,2,1,0,0,1,1,1,0,2,5,6,2,0,1,1,1,4,0,4,2,1,1,1,4,2,1,0,1,0,1,3,1,1,3,1,4,1,1,1,1,0,2,4,1,3,0,2,3,2,0,0,0,2,0,1,2,2,1,4,2,0,1,1,0,0	409	125	1	1	0.965,0.973	1.0,0.973,0.979,0.982,1.0,1.0,1.0,1.0,0.982,0.958,0.981,0.962,0.96,0.956,0.972,1.0,1.0,1.0,1.0,1.0,1.0,1.0,0.98,0.968,0.977,0.952,0.983,0.979,0.931,0.894,1.0,0.983,0.884,0.978,0.962,0.954,0.952,0.98,0.97,1.0,1.0,1.0,0.831,0.966,0.981,0.987,1.0,1.0,1.0,0.937,1.0,0.931,0.964,0.976,0.976,1.0,1.0,0.974,0.981,0.976,1.0,0.96,0.93,0.893,0.973,1.0,0.946,0.984,0.984,0.931,1.0,0.936,0.95,0.985,0.982,0.979,…	-0.003
ENSG00000128973	CLN6	chr15	-	68211555	68211863	68211262	68211318	68229501	68229742	37880	50,54	0,0	85,85,91,82,63,58,47,60,85,66,65,57,87,73,75,47,81,69,59,80,70,60,62,62,51,60,55,51,90,59,75,64,60,68,62,73,60,62,85,52,49,73,51,59,51,98,62,62,50,61,46,51,66,96,43,62,56,59,68,47,64,61,70,72,101,100,28,63,72,62,60,64,48,72,79,55,76,68,71,56,57,71,54,50,48,50,42,73,63,73,53,60,67,56,42,48,65,51,49,47,54,62,39,60,58,43,46,52,56,56,64,61,47,65,46,31,64,52	0,0,0,1,0,4,0,0,0,0,0,0,0,0,0,0,0,2,0,0,0,0,0,0,0,0,0,0,0,0,0,0,0,0,0,1,0,0,0,0,0,3,0,0,0,0,0,0,1,0,0,0,0,0,0,0,0,0,1,0,0,0,0,0,0,0,0,1,1,0,0,0,0,0,0,0,0,0,0,0,0,0,0,0,0,0,0,0,0,0,0,0,1,0,0,0,0,0,0,0,0,0,0,0,0,1,0,0,2,0,0,0,0,0,0,1,0,1	409	125	1	1	1.0,1.0	1.0,1.0,1.0,0.962,1.0,0.816,1.0,1.0,1.0,1.0,1.0,1.0,1.0,1.0,1.0,1.0,1.0,0.913,1.0,1.0,1.0,1.0,1.0,1.0,1.0,1.0,1.0,1.0,1.0,1.0,1.0,1.0,1.0,1.0,1.0,0.957,1.0,1.0,1.0,1.0,1.0,0.881,1.0,1.0,1.0,1.0,1.0,1.0,0.939,1.0,1.0,1.0,1.0,1.0,1.0,1.0,1.0,1.0,0.954,1.0,1.0,1.0,1.0,1.0,1.0,1.0,1.0,0.951,0.957,1.0,1.0,1.0,1.0,1.0,1.0,1.0,1.0,1.0,1.0,1.0,1.0,1.0,1.0,1.0,1.0,1.0,1.0,1.0,1.0,1.0,1.0,1.0,0.953,1.0,1.0…	0.009
ENSG00000128973	CLN6	chr15	-	68211648	68211863	68211262	68211318	68214289	68214388	37881	83101	1,1	291,309,262,333,163,146,121,159,170,137,168,163,230,200,215,116,241,170,166,216,201,211,159,192,125,190,186,149,209,158,216,184,168,142,160,194,192,157,209,120,134,197,138,185,161,235,139,162,126,143,108,126,161,249,128,158,157,107,156,117,131,138,207,147,227,214,45,198,182,172,160,180,109,198,167,139,162,136,171,136,172,174,139,126,153,96,109,186,184,191,177,155,175,134,139,141,188,156,144,122,1…	0,3,2,2,0,0,0,0,1,2,1,2,3,3,2,0,0,0,0,0,0,0,1,2,1,3,1,1,5,6,0,1,7,1,2,3,3,1,2,0,0,0,9,2,1,1,0,0,0,3,0,3,2,2,1,0,0,1,1,1,0,2,5,6,2,0,1,1,1,4,0,4,2,1,1,1,4,2,1,0,1,0,1,3,1,1,3,1,4,1,1,1,1,0,2,4,1,3,0,2,3,2,0,0,0,2,0,1,2,2,1,4,2,0,1,1,0,0	316	125	1	1	0.97,0.976	1.0,0.976,0.981,0.985,1.0,1.0,1.0,1.0,0.985,0.964,0.985,0.97,0.968,0.963,0.977,1.0,1.0,1.0,1.0,1.0,1.0,1.0,0.984,0.974,0.98,0.962,0.987,0.983,0.943,0.912,1.0,0.986,0.905,0.983,0.969,0.962,0.962,0.984,0.976,1.0,1.0,1.0,0.858,0.973,0.985,0.989,1.0,1.0,1.0,0.95,1.0,0.943,0.97,0.98,0.981,1.0,1.0,0.977,0.984,0.979,1.0,0.965,0.942,0.906,0.978,1.0,0.947,0.987,0.986,0.944,1.0,0.947,0.956,0.987,0.985,0.98…	-0.004
ENSG00000128973	CLN6	chr15	-	68211648	68211863	68211262	68211318	68229501	68229709	37882	43,38	0,0	50,43,51,50,56,46,38,54,73,54,60,53,81,62,63,43,78,62,51,73,63,57,58,58,38,56,48,47,79,51,69,58,54,64,56,65,56,60,81,43,41,70,44,57,45,89,55,58,44,57,34,44,54,79,39,48,47,44,55,30,47,41,61,56,89,82,16,60,57,57,51,51,33,59,70,45,63,58,66,49,50,56,47,45,41,37,35,60,59,64,51,56,58,48,39,44,63,47,46,46,50,54,39,44,46,34,45,45,43,46,61,56,45,64,40,29,61,50	0,0,0,1,0,4,0,0,0,0,0,0,0,0,0,0,0,2,0,0,0,0,0,0,0,0,0,0,0,0,0,0,0,0,0,1,0,0,0,0,0,3,0,0,0,0,0,0,1,0,0,0,0,0,0,0,0,0,1,0,0,0,0,0,0,0,0,1,1,0,0,0,0,0,0,0,0,0,0,0,0,0,0,0,0,0,0,0,0,0,0,0,1,0,0,0,0,0,0,0,0,0,0,0,0,1,0,0,2,0,0,0,0,0,0,1,0,1	316	125	1	1	1.0,1.0	1.0,1.0,1.0,0.952,1.0,0.82,1.0,1.0,1.0,1.0,1.0,1.0,1.0,1.0,1.0,1.0,1.0,0.925,1.0,1.0,1.0,1.0,1.0,1.0,1.0,1.0,1.0,1.0,1.0,1.0,1.0,1.0,1.0,1.0,1.0,0.963,1.0,1.0,1.0,1.0,1.0,0.902,1.0,1.0,1.0,1.0,1.0,1.0,0.946,1.0,1.0,1.0,1.0,1.0,1.0,1.0,1.0,1.0,0.956,1.0,1.0,1.0,1.0,1.0,1.0,1.0,1.0,0.96,0.958,1.0,1.0,1.0,1.0,1.0,1.0,1.0,1.0,1.0,1.0,1.0,1.0,1.0,1.0,1.0,1.0,1.0,1.0,1.0,1.0,1.0,1.0,1.0,0.958,1.0,1.0,1…	0.008
ENSG00000128973	CLN6	chr15	-	68211674	68211863	68211262	68211318	68214289	68214388	37883	161170	1,1	418,439,351,497,276,247,180,232,245,214,271,267,342,305,317,182,364,278,277,352,337,330,255,304,199,325,279,261,340,238,324,301,258,231,261,300,293,241,371,228,208,301,255,288,257,370,247,254,215,234,168,204,260,339,209,281,253,180,246,197,212,209,330,262,359,331,78,311,294,286,266,290,171,323,275,239,263,227,276,218,279,272,227,198,277,174,173,295,279,310,299,252,275,228,229,241,318,252,255,222,…	0,3,2,2,0,0,0,0,1,2,1,2,3,3,2,0,0,0,0,0,0,0,1,2,1,3,1,1,5,6,0,1,7,1,2,3,3,1,2,0,0,0,9,2,1,1,0,0,0,3,0,3,2,2,1,0,0,1,1,1,0,2,5,6,2,0,1,1,1,4,0,4,2,1,1,1,4,2,1,0,1,0,1,3,1,1,3,1,4,1,1,1,1,0,2,4,1,3,0,2,3,2,0,0,0,2,0,1,2,2,1,4,2,0,1,1,0,0	290	125	1	1	0.986,0.987	1.0,0.984,0.987,0.991,1.0,1.0,1.0,1.0,0.991,0.979,0.992,0.983,0.98,0.978,0.986,1.0,1.0,1.0,1.0,1.0,1.0,1.0,0.991,0.985,0.988,0.979,0.992,0.991,0.967,0.945,1.0,0.992,0.941,0.99,0.983,0.977,0.977,0.99,0.988,1.0,1.0,1.0,0.924,0.984,0.991,0.994,1.0,1.0,1.0,0.971,1.0,0.967,0.982,0.986,0.989,1.0,1.0,0.987,0.991,0.988,1.0,0.978,0.966,0.95,0.987,1.0,0.971,0.993,0.992,0.969,1.0,0.969,0.974,0.993,0.992,0.9…	0
ENSG00000128973	CLN6	chr15	-	68211674	68211863	68211262	68211318	68218535	68218650	37884	150133	5,11	181,185,145,224,173,150,98,128,153,134,165,161,197,173,168,110,206,173,163,214,199,183,154,171,112,199,142,162,214,140,182,183,147,157,160,174,161,147,246,153,117,176,163,161,142,229,166,156,136,148,94,123,155,169,120,171,145,119,146,111,130,113,187,172,221,200,49,178,171,173,159,166,97,189,182,149,168,151,173,134,163,155,135,121,168,116,100,173,155,186,176,155,158,145,131,144,195,146,158,147,171…	1,0,3,1,0,1,1,0,0,1,2,0,0,0,3,0,0,1,1,0,0,1,0,1,0,1,0,1,0,1,0,0,0,0,0,0,1,1,1,1,1,0,3,3,1,0,1,4,0,0,0,0,0,2,0,1,1,2,0,0,1,3,0,1,1,1,0,0,1,0,2,0,0,0,0,1,0,1,2,0,1,1,0,2,1,1,0,0,1,3,0,0,1,3,0,3,1,1,0,1,0,1,1,0,0,2,0,3,2,0,1,0,1,0,0,0,1,0	290	125	1.70542e-10	4.169e-07	0.928,0.839	0.987,1.0,0.954,0.99,1.0,0.985,0.977,1.0,1.0,0.983,0.973,1.0,1.0,1.0,0.96,1.0,1.0,0.987,0.986,1.0,1.0,0.987,1.0,0.987,1.0,0.988,1.0,0.986,1.0,0.984,1.0,1.0,1.0,1.0,1.0,1.0,0.986,0.984,0.991,0.985,0.981,1.0,0.959,0.959,0.984,1.0,0.986,0.944,1.0,1.0,1.0,1.0,1.0,0.973,1.0,0.987,0.984,0.962,1.0,1.0,0.982,0.942,1.0,0.987,0.99,0.989,1.0,1.0,0.987,1.0,0.972,1.0,1.0,1.0,1.0,0.985,1.0,0.985,0.974,1.0,0.98…	-0.105
ENSG00000128973	CLN6	chr15	-	68211674	68211863	68211262	68211318	68229501	68229677	37885	121107	0,0	177,173,140,214,169,147,97,127,148,131,163,157,193,167,165,109,201,170,162,209,199,176,154,170,112,191,141,159,210,131,177,175,144,153,157,171,157,144,243,151,115,174,161,160,141,224,163,150,133,148,94,122,153,169,120,171,143,117,145,110,128,112,184,171,221,199,49,173,169,171,157,161,95,184,178,145,164,149,171,131,157,154,135,117,165,115,99,169,154,183,173,153,158,142,129,144,193,143,157,146,167,…	0,0,0,1,0,4,0,0,0,0,0,0,0,0,0,0,0,2,0,0,0,0,0,0,0,0,0,0,0,0,0,0,0,0,0,1,0,0,0,0,0,3,0,0,0,0,0,0,1,0,0,0,0,0,0,0,0,0,1,0,0,0,0,0,0,0,0,1,1,0,0,0,0,0,0,0,0,0,0,0,0,0,0,0,0,0,0,0,0,0,0,0,1,0,0,0,0,0,0,0,0,0,0,0,0,1,0,0,2,0,0,0,0,0,0,1,0,1	290	125	1	1	1.0,1.0	1.0,1.0,1.0,0.989,1.0,0.941,1.0,1.0,1.0,1.0,1.0,1.0,1.0,1.0,1.0,1.0,1.0,0.973,1.0,1.0,1.0,1.0,1.0,1.0,1.0,1.0,1.0,1.0,1.0,1.0,1.0,1.0,1.0,1.0,1.0,0.987,1.0,1.0,1.0,1.0,1.0,0.962,1.0,1.0,1.0,1.0,1.0,1.0,0.983,1.0,1.0,1.0,1.0,1.0,1.0,1.0,1.0,1.0,0.984,1.0,1.0,1.0,1.0,1.0,1.0,1.0,1.0,0.987,0.986,1.0,1.0,1.0,1.0,1.0,1.0,1.0,1.0,1.0,1.0,1.0,1.0,1.0,1.0,1.0,1.0,1.0,1.0,1.0,1.0,1.0,1.0,1.0,0.986,1.0,1.0…	0.003
ENSG00000128973	CLN6	chr15	-	68211674	68211921	68209636	68209720	68214289	68214388	37886	39,44	0,0	52,50,62,62,69,63,45,64,79,59,65,56,85,64,74,45,91,65,56,83,73,65,64,67,44,64,58,57,80,54,79,67,62,71,64,62,56,65,90,50,50,70,50,59,51,99,62,64,44,55,38,47,62,85,44,52,52,50,56,43,51,45,67,57,87,87,21,62,62,56,57,58,36,71,74,51,63,62,68,55,61,59,50,47,50,40,38,58,60,76,51,62,67,55,40,50,67,46,54,52,54,61,43,46,46,34,49,51,46,49,70,61,45,64,41,31,66,53	2,3,1,0,0,0,0,1,0,0,0,0,1,0,0,0,2,0,0,0,0,0,0,0,0,1,0,0,0,1,0,0,0,0,0,0,0,0,0,0,0,0,0,0,0,0,0,0,0,0,0,0,0,1,0,0,0,0,0,0,0,0,0,1,0,0,1,0,0,0,0,1,0,1,0,0,0,0,0,2,1,0,0,0,0,0,1,0,0,0,0,0,0,0,0,1,0,0,0,1,0,1,0,0,0,0,1,0,0,0,0,1,0,1,0,0,0,0	348	125	1	1	1.0,1.0	0.903,0.857,0.957,1.0,1.0,1.0,1.0,0.958,1.0,1.0,1.0,1.0,0.968,1.0,1.0,1.0,0.942,1.0,1.0,1.0,1.0,1.0,1.0,1.0,1.0,0.958,1.0,1.0,1.0,0.951,1.0,1.0,1.0,1.0,1.0,1.0,1.0,1.0,1.0,1.0,1.0,1.0,1.0,1.0,1.0,1.0,1.0,1.0,1.0,1.0,1.0,1.0,1.0,0.968,1.0,1.0,1.0,1.0,1.0,1.0,1.0,1.0,1.0,0.953,1.0,1.0,0.883,1.0,1.0,1.0,1.0,0.954,1.0,0.962,1.0,1.0,1.0,1.0,1.0,0.908,0.956,1.0,1.0,1.0,1.0,1.0,0.932,1.0,1.0,1.0,1.0,1.0…	0.011
ENSG00000128973	CLN6	chr15	-	68211674	68211921	68211262	68211318	68214289	68214388	37887	123118	1,1	190,184,159,232,183,164,108,140,158,139,172,166,201,173,179,115,218,175,171,221,210,186,163,180,119,201,151,169,218,136,190,186,153,164,166,178,160,152,256,159,129,178,168,165,149,237,170,157,136,153,100,127,163,180,129,176,151,124,151,123,137,122,195,175,229,209,56,177,175,176,168,171,100,198,188,156,169,159,179,140,170,159,141,120,175,120,104,178,158,197,176,160,170,149,136,153,199,145,166,158,…	0,3,2,2,0,0,0,0,1,2,1,2,3,3,2,0,0,0,0,0,0,0,1,2,1,3,1,1,5,6,0,1,7,1,2,3,3,1,2,0,0,0,9,2,1,1,0,0,0,3,0,3,2,2,1,0,0,1,1,1,0,2,5,6,2,0,1,1,1,4,0,4,2,1,1,1,4,2,1,0,1,0,1,3,1,1,3,1,4,1,1,1,1,0,2,4,1,3,0,2,3,2,0,0,0,2,0,1,2,2,1,4,2,0,1,1,0,0	348	125	1	1	0.978,0.977	1.0,0.957,0.966,0.977,1.0,1.0,1.0,1.0,0.983,0.961,0.984,0.968,0.96,0.954,0.97,1.0,1.0,1.0,1.0,1.0,1.0,1.0,0.983,0.97,0.977,0.96,0.982,0.984,0.94,0.891,1.0,0.985,0.887,0.983,0.968,0.955,0.95,0.982,0.979,1.0,1.0,1.0,0.87,0.967,0.982,0.988,1.0,1.0,1.0,0.948,1.0,0.938,0.967,0.97,0.979,1.0,1.0,0.978,0.982,0.978,1.0,0.956,0.933,0.913,0.976,1.0,0.953,0.985,0.984,0.94,1.0,0.939,0.947,0.986,0.985,0.982,0.…	0.003
ENSG00000128973	CLN6	chr15	-	68214289	68214388	68209636	68209720	68218535	68218644	37888	29,23	1,0	227,265,198,261,97,86,71,82,102,69,97,79,115,95,90,61,174,95,89,109,110,102,92,92,49,97,71,88,111,68,113,99,81,83,68,96,121,92,69,50,75,72,47,76,83,78,69,53,49,58,66,56,86,105,53,56,39,31,75,84,51,60,77,53,72,82,11,44,67,65,63,65,44,63,61,68,46,45,62,51,66,58,51,38,55,45,50,81,68,90,64,73,66,56,62,60,85,60,56,66,56,56,47,63,50,50,56,48,60,63,71,66,38,47,40,45,38,47	0,0,0,0,0,0,0,0,0,0,1,0,1,0,0,0,0,0,0,0,0,0,0,0,0,0,0,0,0,0,0,0,0,0,0,0,0,0,0,0,0,0,0,0,0,0,0,0,0,0,0,0,0,0,0,0,0,0,0,1,0,0,0,0,0,0,0,0,0,0,0,0,0,0,0,0,0,0,0,0,0,0,0,0,0,0,0,0,0,0,0,0,0,0,0,0,0,0,0,0,0,0,0,0,0,0,0,0,0,0,0,0,0,0,0,0,0,0	224	125	1	1	0.942,1.0	1.0,1.0,1.0,1.0,1.0,1.0,1.0,1.0,1.0,1.0,0.982,1.0,0.985,1.0,1.0,1.0,1.0,1.0,1.0,1.0,1.0,1.0,1.0,1.0,1.0,1.0,1.0,1.0,1.0,1.0,1.0,1.0,1.0,1.0,1.0,1.0,1.0,1.0,1.0,1.0,1.0,1.0,1.0,1.0,1.0,1.0,1.0,1.0,1.0,1.0,1.0,1.0,1.0,1.0,1.0,1.0,1.0,1.0,1.0,0.979,1.0,1.0,1.0,1.0,1.0,1.0,1.0,1.0,1.0,1.0,1.0,1.0,1.0,1.0,1.0,1.0,1.0,1.0,1.0,1.0,1.0,1.0,1.0,1.0,1.0,1.0,1.0,1.0,1.0,1.0,1.0,1.0,1.0,1.0,1.0,1.0,1.0,1.0,1…	-0.029
ENSG00000128973	CLN6	chr15	-	68214289	68214388	68211262	68211318	68218535	68218644	37890	30,24	5,11	225,265,199,263,97,86,71,81,103,71,98,81,117,97,92,61,172,95,89,109,110,102,93,94,50,99,72,89,115,73,113,100,88,84,70,99,124,93,71,50,75,72,56,78,84,79,69,53,49,61,66,59,88,106,54,56,39,32,76,85,51,62,82,58,74,82,11,45,68,69,63,68,46,63,62,69,50,47,63,49,66,58,52,41,56,46,52,82,72,91,65,74,67,56,64,63,86,63,56,67,59,57,47,63,50,52,55,49,62,65,72,69,40,46,41,46,38,47	1,0,3,1,0,1,1,0,0,1,2,0,0,0,3,0,0,1,1,0,0,1,0,1,0,1,0,1,0,1,0,0,0,0,0,0,1,1,1,1,1,0,3,3,1,0,1,4,0,0,0,0,0,2,0,1,1,2,0,0,1,3,0,1,1,1,0,0,1,0,2,0,0,0,0,1,0,1,2,0,1,1,0,2,1,1,0,0,1,3,0,0,1,3,0,3,1,1,0,1,0,1,1,0,0,2,0,3,2,0,1,0,1,0,0,0,1,0	224	125	3.33067e-16	2.92603e-12	0.77,0.549	0.992,1.0,0.974,0.993,1.0,0.98,0.975,1.0,1.0,0.975,0.965,1.0,1.0,1.0,0.945,1.0,1.0,0.981,0.98,1.0,1.0,0.983,1.0,0.981,1.0,0.982,1.0,0.98,1.0,0.976,1.0,1.0,1.0,1.0,1.0,1.0,0.986,0.981,0.975,0.965,0.977,1.0,0.912,0.936,0.979,1.0,0.975,0.881,1.0,1.0,1.0,1.0,1.0,0.967,1.0,0.969,0.956,0.899,1.0,1.0,0.966,0.92,1.0,0.97,0.976,0.979,1.0,1.0,0.974,1.0,0.946,1.0,1.0,1.0,1.0,0.975,1.0,0.963,0.946,1.0,0.974,…	-0.321
ENSG00000128973	CLN6	chr15	-	68214289	68214388	68211262	68211318	68229501	68229677	37891	1,0	0,0	1,6,3,8,2,4,1,0,1,1,1,2,2,3,0,0,0,4,0,5,3,2,5,6,4,5,2,2,4,5,1,3,7,1,3,2,3,4,6,1,0,1,7,5,2,3,1,1,2,3,0,2,1,2,0,0,1,2,1,2,0,2,6,4,1,2,1,1,1,5,0,6,1,0,2,1,5,1,1,0,1,0,1,3,0,1,3,1,5,0,0,3,1,2,1,3,3,3,0,2,3,3,1,0,0,3,0,2,2,1,1,4,2,1,1,2,0,2	0,0,0,1,0,4,0,0,0,0,0,0,0,0,0,0,0,2,0,0,0,0,0,0,0,0,0,0,0,0,0,0,0,0,0,1,0,0,0,0,0,3,0,0,0,0,0,0,1,0,0,0,0,0,0,0,0,0,1,0,0,0,0,0,0,0,0,1,1,0,0,0,0,0,0,0,0,0,0,0,0,0,0,0,0,0,0,0,0,0,0,0,1,0,0,0,0,0,0,0,0,0,0,0,0,1,0,0,2,0,0,0,0,0,0,1,0,1	224	125	1	1	1.0,NA	1.0,1.0,1.0,0.817,1.0,0.358,1.0,NA,1.0,1.0,1.0,1.0,1.0,1.0,NA,NA,NA,0.527,NA,1.0,1.0,1.0,1.0,1.0,1.0,1.0,1.0,1.0,1.0,1.0,1.0,1.0,1.0,1.0,1.0,0.527,1.0,1.0,1.0,1.0,NA,0.157,1.0,1.0,1.0,1.0,1.0,1.0,0.527,1.0,NA,1.0,1.0,1.0,NA,NA,1.0,1.0,0.358,1.0,NA,1.0,1.0,1.0,1.0,1.0,1.0,0.358,0.358,1.0,NA,1.0,1.0,NA,1.0,1.0,1.0,1.0,1.0,NA,1.0,NA,1.0,1.0,NA,1.0,1.0,1.0,1.0,NA,NA,1.0,0.358,1.0,1.0,1.0,1.0,1.0,NA,1…	0.079
ENSG00000128973	CLN6	chr15	-	68214289	68214388	68211555	68211741	68218535	68218644	37892	29,24	0,0	227,268,199,263,97,87,72,81,103,70,99,79,114,96,90,61,174,96,91,109,112,102,94,92,50,96,74,88,112,67,113,100,82,83,68,96,122,92,69,50,76,72,47,79,84,78,70,53,49,59,66,56,86,104,54,56,39,31,75,84,51,61,77,53,73,82,10,44,67,65,64,65,44,63,61,68,47,46,62,50,65,58,51,38,56,45,49,81,69,91,64,73,66,56,64,60,85,60,58,65,56,58,47,64,50,50,55,48,61,63,71,65,38,46,40,45,38,47	1,0,0,1,0,0,0,0,0,0,0,0,0,0,0,0,0,0,0,1,0,0,0,0,0,0,0,0,1,0,0,0,0,0,0,0,0,0,0,1,0,0,0,0,0,0,1,1,0,0,0,0,0,0,0,0,0,0,0,0,0,1,0,0,0,0,0,0,0,0,0,0,0,0,1,0,0,1,0,0,0,0,0,0,0,0,0,0,0,0,0,0,0,0,0,3,0,0,0,0,0,1,0,0,0,0,0,0,0,0,1,0,0,0,0,0,0,0	224	125	1	1	1.0,1.0	0.992,1.0,1.0,0.993,1.0,1.0,1.0,1.0,1.0,1.0,1.0,1.0,1.0,1.0,1.0,1.0,1.0,1.0,1.0,0.984,1.0,1.0,1.0,1.0,1.0,1.0,1.0,1.0,0.984,1.0,1.0,1.0,1.0,1.0,1.0,1.0,1.0,1.0,1.0,0.965,1.0,1.0,1.0,1.0,1.0,1.0,0.975,0.967,1.0,1.0,1.0,1.0,1.0,1.0,1.0,1.0,1.0,1.0,1.0,1.0,1.0,0.971,1.0,1.0,1.0,1.0,1.0,1.0,1.0,1.0,1.0,1.0,1.0,1.0,0.971,1.0,1.0,0.963,1.0,1.0,1.0,1.0,1.0,1.0,1.0,1.0,1.0,1.0,1.0,1.0,1.0,1.0,1.0,1.0,1.0…	0.003
ENSG00000128973	CLN6	chr15	-	68214289	68214388	68211555	68211863	68218535	68218644	37893	67,84	29,26	463,523,405,534,201,179,154,185,198,149,201,187,259,231,236,132,335,200,201,248,244,249,193,222,130,228,205,190,239,171,255,219,192,158,169,222,254,189,194,125,167,194,138,201,197,221,153,153,128,144,138,135,190,275,135,164,149,93,173,167,134,157,219,141,208,210,38,176,188,179,171,192,118,196,157,160,143,121,167,134,185,172,142,116,162,103,119,201,187,217,187,172,180,141,159,154,202,168,153,140,1…	4,12,5,10,4,3,1,1,5,3,2,4,4,6,3,1,5,3,1,6,0,7,0,1,0,9,1,3,4,9,5,8,3,5,3,3,4,3,3,2,2,2,2,1,1,5,3,6,3,0,0,1,2,1,0,0,2,2,1,1,2,1,3,1,0,1,0,5,2,2,2,5,2,5,4,4,4,2,2,3,6,1,0,4,3,1,1,4,1,3,3,2,0,3,2,0,2,3,1,1,4,4,1,1,4,0,0,0,2,1,5,6,0,4,0,1,3,1	224	125	0	0	0.563,0.643	0.985,0.961,0.978,0.968,0.966,0.971,0.988,0.99,0.957,0.965,0.982,0.963,0.973,0.956,0.978,0.987,0.974,0.974,0.991,0.958,1.0,0.952,1.0,0.992,1.0,0.934,0.991,0.972,0.971,0.914,0.966,0.939,0.973,0.946,0.969,0.976,0.973,0.972,0.973,0.972,0.979,0.982,0.975,0.991,0.991,0.961,0.966,0.934,0.96,1.0,1.0,0.987,0.981,0.994,1.0,1.0,0.977,0.963,0.99,0.989,0.974,0.989,0.976,0.987,1.0,0.992,1.0,0.952,0.981,0.98,0…	-0.372
ENSG00000128973	CLN6	chr15	-	68214289	68214388	68211555	68211863	68229501	68229677	37894	27,41	0,0	184,217,158,246,81,66,68,77,75,54,76,79,100,92,108,51,123,86,80,108,106,109,79,97,60,93,101,69,90,78,111,96,80,58,79,95,101,80,103,54,64,93,74,93,83,109,66,82,65,67,56,61,86,123,64,89,89,51,71,72,63,75,107,65,106,102,19,101,89,96,75,107,50,94,74,79,73,58,79,61,94,89,72,57,82,41,51,87,94,87,97,82,89,57,71,69,82,67,76,56,78,65,51,72,70,46,86,63,50,94,74,76,74,69,66,58,62,56	0,0,0,0,0,0,0,0,0,0,0,0,0,0,0,0,0,0,0,1,0,0,0,0,0,1,0,0,0,0,0,0,0,1,0,0,0,0,0,0,0,0,0,0,0,0,0,0,0,0,0,0,0,1,0,0,0,0,0,0,0,0,0,0,0,0,0,0,0,0,0,0,0,0,0,0,0,0,0,0,0,0,0,0,0,0,0,0,0,0,0,0,0,0,0,0,0,0,0,0,0,0,0,0,0,1,0,0,0,0,0,0,0,0,0,0,0,0	224	125	1	1	1.0,1.0	1.0,1.0,1.0,1.0,1.0,1.0,1.0,1.0,1.0,1.0,1.0,1.0,1.0,1.0,1.0,1.0,1.0,1.0,1.0,0.984,1.0,1.0,1.0,1.0,1.0,0.981,1.0,1.0,1.0,1.0,1.0,1.0,1.0,0.97,1.0,1.0,1.0,1.0,1.0,1.0,1.0,1.0,1.0,1.0,1.0,1.0,1.0,1.0,1.0,1.0,1.0,1.0,1.0,0.986,1.0,1.0,1.0,1.0,1.0,1.0,1.0,1.0,1.0,1.0,1.0,1.0,1.0,1.0,1.0,1.0,1.0,1.0,1.0,1.0,1.0,1.0,1.0,1.0,1.0,1.0,1.0,1.0,1.0,1.0,1.0,1.0,1.0,1.0,1.0,1.0,1.0,1.0,1.0,1.0,1.0,1.0,1.0,1.0,…	0.001
ENSG00000128973	CLN6	chr15	-	68218535	68218650	68206991	68208410	68229501	68229510	37895	88,79	0,0	203,251,212,293,151,165,149,137,122,97,151,147,139,180,167,112,167,142,151,157,177,180,126,154,90,146,146,146,142,133,158,166,144,144,140,186,187,124,111,91,103,125,64,140,116,135,102,124,98,116,124,123,120,159,115,86,73,63,151,109,114,128,131,101,139,144,15,98,109,112,136,123,93,131,123,109,102,113,129,93,120,107,76,119,112,81,85,137,112,126,108,109,133,107,123,118,150,123,89,70,95,97,59,103,84,…	0,0,0,0,0,0,0,0,0,1,0,0,0,0,0,0,0,0,1,0,0,0,0,0,0,0,0,0,0,0,0,0,0,0,0,0,0,0,0,0,0,0,0,0,0,0,0,0,0,0,0,0,1,0,1,0,0,0,0,0,0,0,0,0,0,0,0,0,0,0,0,0,0,0,0,0,0,0,0,0,0,0,0,0,0,0,0,0,0,0,0,0,0,0,1,0,0,0,0,0,0,0,0,0,0,0,0,0,0,0,0,0,0,1,0,0,0,0	240	125	1	1	1.0,1.0	1.0,1.0,1.0,1.0,1.0,1.0,1.0,1.0,1.0,0.981,1.0,1.0,1.0,1.0,1.0,1.0,1.0,1.0,0.987,1.0,1.0,1.0,1.0,1.0,1.0,1.0,1.0,1.0,1.0,1.0,1.0,1.0,1.0,1.0,1.0,1.0,1.0,1.0,1.0,1.0,1.0,1.0,1.0,1.0,1.0,1.0,1.0,1.0,1.0,1.0,1.0,1.0,0.984,1.0,0.984,1.0,1.0,1.0,1.0,1.0,1.0,1.0,1.0,1.0,1.0,1.0,1.0,1.0,1.0,1.0,1.0,1.0,1.0,1.0,1.0,1.0,1.0,1.0,1.0,1.0,1.0,1.0,1.0,1.0,1.0,1.0,1.0,1.0,1.0,1.0,1.0,1.0,1.0,1.0,0.985,1.0,1.0,1…	0.001
ENSG00000128973	CLN6	chr15	-	68218535	68218650	68209636	68209720	68229501	68229510	37896	89,79	0,0	200,251,211,291,151,165,149,137,122,95,152,147,139,178,165,112,166,142,151,156,176,179,126,153,90,145,146,146,142,133,156,166,143,144,140,186,185,123,110,91,103,125,64,140,114,132,101,124,98,114,120,123,119,159,115,85,72,63,151,109,114,126,131,100,136,144,15,98,109,111,135,123,93,129,122,109,102,112,129,93,120,107,76,119,111,81,85,137,112,126,108,106,132,106,122,117,150,121,87,69,93,97,59,103,83,…	0,0,0,0,0,0,0,0,0,0,0,0,0,0,0,0,0,0,0,0,0,0,0,0,0,0,0,0,0,0,0,0,0,0,0,0,0,0,0,0,0,0,0,0,0,0,0,0,0,0,0,0,0,0,0,0,0,0,0,0,0,0,0,0,0,0,0,0,0,0,0,0,0,0,0,0,0,0,0,0,0,0,0,0,0,0,0,0,0,0,0,0,0,0,0,0,0,0,0,0,0,0,0,0,0,0,1,0,0,0,0,0,0,0,0,0,0,0	240	125	1	1	1.0,1.0	1.0,1.0,1.0,1.0,1.0,1.0,1.0,1.0,1.0,1.0,1.0,1.0,1.0,1.0,1.0,1.0,1.0,1.0,1.0,1.0,1.0,1.0,1.0,1.0,1.0,1.0,1.0,1.0,1.0,1.0,1.0,1.0,1.0,1.0,1.0,1.0,1.0,1.0,1.0,1.0,1.0,1.0,1.0,1.0,1.0,1.0,1.0,1.0,1.0,1.0,1.0,1.0,1.0,1.0,1.0,1.0,1.0,1.0,1.0,1.0,1.0,1.0,1.0,1.0,1.0,1.0,1.0,1.0,1.0,1.0,1.0,1.0,1.0,1.0,1.0,1.0,1.0,1.0,1.0,1.0,1.0,1.0,1.0,1.0,1.0,1.0,1.0,1.0,1.0,1.0,1.0,1.0,1.0,1.0,1.0,1.0,1.0,1.0,1.0,1.0…	0
ENSG00000128973	CLN6	chr15	-	68218535	68218650	68209636	68209759	68229501	68229510	37897	88,79	0,0	200,251,212,291,151,165,149,137,122,95,151,147,138,178,165,112,166,142,151,156,176,179,127,153,90,145,146,146,143,133,156,166,144,144,140,186,185,123,110,91,103,125,64,140,115,132,102,124,98,114,120,123,119,159,115,85,73,63,151,108,114,126,131,100,136,144,15,99,109,111,135,123,93,130,122,109,102,112,129,93,120,107,76,119,111,81,85,137,112,126,108,107,132,106,122,117,150,121,87,69,93,97,59,103,83,…	0,0,0,0,1,0,0,1,0,0,0,0,0,0,0,0,0,0,1,0,0,0,0,0,0,1,1,0,0,0,1,0,0,0,0,0,0,0,0,0,0,0,0,0,1,0,0,0,0,0,0,0,0,0,0,1,0,0,0,0,0,0,0,0,1,0,0,0,0,0,0,0,0,0,0,4,0,0,0,0,0,0,1,0,0,1,0,0,0,0,0,0,0,0,0,0,0,0,0,0,0,0,0,0,2,0,1,1,0,0,0,0,0,0,0,0,0,0	240	125	1	1	1.0,1.0	1.0,1.0,1.0,1.0,0.987,1.0,1.0,0.986,1.0,1.0,1.0,1.0,1.0,1.0,1.0,1.0,1.0,1.0,0.987,1.0,1.0,1.0,1.0,1.0,1.0,0.987,0.987,1.0,1.0,1.0,0.988,1.0,1.0,1.0,1.0,1.0,1.0,1.0,1.0,1.0,1.0,1.0,1.0,1.0,0.984,1.0,1.0,1.0,1.0,1.0,1.0,1.0,1.0,1.0,1.0,0.978,1.0,1.0,1.0,1.0,1.0,1.0,1.0,1.0,0.986,1.0,1.0,1.0,1.0,1.0,1.0,1.0,1.0,1.0,1.0,0.934,1.0,1.0,1.0,1.0,1.0,1.0,0.975,1.0,1.0,0.977,1.0,1.0,1.0,1.0,1.0,1.0,1.0,1.0…	0.003
ENSG00000128973	CLN6	chr15	-	68218535	68218650	68211262	68211318	68229501	68229510	37898	93,90	0,0	201,251,213,292,151,166,150,137,122,96,153,147,138,178,168,112,166,143,152,156,176,180,126,154,90,146,146,147,142,134,156,166,143,144,140,186,186,124,111,92,104,125,67,143,115,132,102,128,98,114,120,123,119,161,115,86,73,65,151,108,115,129,131,101,137,145,15,98,110,111,137,123,93,129,122,110,102,113,131,93,121,108,76,121,112,82,85,137,113,129,108,106,133,109,122,120,151,121,87,70,93,98,60,103,83,…	0,0,0,1,0,4,0,0,0,0,0,0,0,0,0,0,0,2,0,0,0,0,0,0,0,0,0,0,0,0,0,0,0,0,0,1,0,0,0,0,0,3,0,0,0,0,0,0,1,0,0,0,0,0,0,0,0,0,1,0,0,0,0,0,0,0,0,1,1,0,0,0,0,0,0,0,0,0,0,0,0,0,0,0,0,0,0,0,0,0,0,0,1,0,0,0,0,0,0,0,0,0,0,0,0,1,0,0,2,0,0,0,0,0,0,1,0,1	240	125	1	1	1.0,1.0	1.0,1.0,1.0,0.993,1.0,0.956,1.0,1.0,1.0,1.0,1.0,1.0,1.0,1.0,1.0,1.0,1.0,0.974,1.0,1.0,1.0,1.0,1.0,1.0,1.0,1.0,1.0,1.0,1.0,1.0,1.0,1.0,1.0,1.0,1.0,0.99,1.0,1.0,1.0,1.0,1.0,0.956,1.0,1.0,1.0,1.0,1.0,1.0,0.981,1.0,1.0,1.0,1.0,1.0,1.0,1.0,1.0,1.0,0.987,1.0,1.0,1.0,1.0,1.0,1.0,1.0,1.0,0.981,0.983,1.0,1.0,1.0,1.0,1.0,1.0,1.0,1.0,1.0,1.0,1.0,1.0,1.0,1.0,1.0,1.0,1.0,1.0,1.0,1.0,1.0,1.0,1.0,0.986,1.0,1.0,…	0.003
ENSG00000128973	CLN6	chr15	-	68218535	68218650	68211674	68211863	68229501	68229510	37899	117104	0,0	204,263,216,301,155,168,150,138,127,98,153,151,139,184,168,113,171,145,152,162,176,186,126,154,90,154,147,149,146,142,161,174,146,149,143,189,189,126,113,93,105,126,66,141,115,137,104,130,101,114,120,124,121,159,115,85,74,65,152,109,116,127,134,100,136,145,15,101,110,113,137,128,95,134,126,112,106,114,131,96,125,108,76,123,114,82,86,141,113,129,111,108,132,109,124,117,152,124,88,70,97,101,60,104,…	0,0,0,0,0,0,0,0,0,0,0,0,0,0,0,0,0,0,0,1,0,0,0,0,0,1,0,0,0,0,0,0,0,1,0,0,0,0,0,0,0,0,0,0,0,0,0,0,0,0,0,0,0,1,0,0,0,0,0,0,0,0,0,0,0,0,0,0,0,0,0,0,0,0,0,0,0,0,0,0,0,0,0,0,0,0,0,0,0,0,0,0,0,0,0,0,0,0,0,0,0,0,0,0,0,1,0,0,0,0,0,0,0,0,0,0,0,0	240	125	1	1	1.0,1.0	1.0,1.0,1.0,1.0,1.0,1.0,1.0,1.0,1.0,1.0,1.0,1.0,1.0,1.0,1.0,1.0,1.0,1.0,1.0,0.988,1.0,1.0,1.0,1.0,1.0,0.988,1.0,1.0,1.0,1.0,1.0,1.0,1.0,0.987,1.0,1.0,1.0,1.0,1.0,1.0,1.0,1.0,1.0,1.0,1.0,1.0,1.0,1.0,1.0,1.0,1.0,1.0,1.0,0.988,1.0,1.0,1.0,1.0,1.0,1.0,1.0,1.0,1.0,1.0,1.0,1.0,1.0,1.0,1.0,1.0,1.0,1.0,1.0,1.0,1.0,1.0,1.0,1.0,1.0,1.0,1.0,1.0,1.0,1.0,1.0,1.0,1.0,1.0,1.0,1.0,1.0,1.0,1.0,1.0,1.0,1.0,1.0,1.0…	0.001
ENSG00000128973	CLN6	chr15	-	68218535	68218650	68213256	68214388	68229501	68229510	37900	129124	0,0	478,559,459,581,272,286,235,244,246,196,280,255,303,325,296,193,378,261,272,301,318,321,245,283,165,286,251,269,290,227,301,292,254,246,234,314,341,234,205,163,207,225,131,250,228,246,189,194,163,192,203,199,224,311,187,157,133,106,255,204,183,211,245,180,238,253,34,173,207,195,231,208,161,235,204,190,171,176,217,166,214,189,146,179,193,143,152,246,209,255,198,198,227,191,211,204,269,224,165,153,…	1,3,2,6,2,6,1,0,0,1,0,0,2,1,1,0,0,5,0,5,4,3,4,5,3,3,1,1,0,1,2,4,0,1,2,1,1,3,4,1,0,1,0,3,1,3,1,1,3,0,0,1,0,0,0,0,1,1,1,2,0,1,2,0,0,3,0,1,0,1,0,3,0,0,1,0,1,0,0,0,0,0,0,0,1,1,0,0,3,0,0,3,3,2,0,0,2,1,0,1,0,1,2,0,0,1,0,2,0,0,0,1,0,1,0,2,1,2	240	125	1	1	1.0,1.0	0.996,0.99,0.992,0.981,0.986,0.961,0.992,1.0,1.0,0.99,1.0,1.0,0.987,0.994,0.994,1.0,1.0,0.965,1.0,0.969,0.976,0.982,0.97,0.967,0.966,0.98,0.992,0.993,1.0,0.992,0.987,0.974,1.0,0.992,0.984,0.994,0.994,0.976,0.964,0.988,1.0,0.992,1.0,0.977,0.992,0.977,0.99,0.99,0.966,1.0,1.0,0.99,1.0,1.0,1.0,1.0,0.986,0.982,0.993,0.982,1.0,0.991,0.985,1.0,1.0,0.978,1.0,0.989,1.0,0.99,1.0,0.973,1.0,1.0,0.991,1.0,0.9…	0.01
